# Supplementary material for: 7-Chloro-2-[1-(4-methoxy­phen­yl)pyrazol-4-yl]-3,3-dimethyl-3H-indole
Source: Acta Crystallogr Sect E Struct Rep Online. 2009 Dec 12;66(Pt 1):o112. doi: 10.1107/S1600536809052581 (PMC2980154; doi:10.1107/S1600536809052581)
Supplement: Supplementary file 1 [file e-66-0o112-sup1.cif]

##############################################################################
###                                                                        ###
###        Electronic paper (Acta Crystallographica Section E)             ###
###                                                                        ###
##############################################################################
#                                                                            #
# This CIF contains the data in a paper accepted for publication in Acta     #
# Crystallographica Section E. It conforms to the requirements of Notes      #
# for Authors for Section E, and has been peer reviewed under the auspices   #
# of the IUCr Commission on Journals.                                        #
#                                                                            #
# Full details of the Crystallographic Information File format               #
# are given in the paper "The Crystallographic Information File (CIF):       #
# a New Standard Archive File for Crystallography" by S. R. Hall, F. H.      #
# Allen and I. D. Brown [Acta Cryst. (1991), A47, 655-685].                  #
#                                                                            #
# The current version of the core CIF dictionary is obtainable from          #
# ftp://ftp.iucr.org/pub/cif_core.dic. The current version number is 2.4.    #
#                                                                            #
# Software is freely available for graphical display of the structure(s) in  #
# this CIF.  For information consult the CIF home page http://www.iucr.org/  #
# cif/home.html                                                              #
#                                                                            #
# This file may be used for bona fide research purposes within the           #
# scientific community so long as proper attribution is given to the journal # 
# article from which it was obtained.                                        #
#                                                                            #
##############################################################################
                                             
data_global
_audit_creation_method     SHELXL-97
_journal_date_recd_electronic     2009-11-26
_journal_date_accepted     2009-12-07
_journal_name_full     'Acta Crystallographica, Section E'
_journal_year     2010
_journal_volume     66
_journal_issue      1
_journal_page_first     o112
_journal_page_last     o112
_journal_paper_category     QO
_journal_coeditor_code     EZ2195
_publ_contact_author
;
Mehdi M. Baradarani
Department of Chemistry
Faculty of Science
University of Urmia
Urmia 57135
Iran
;
_publ_contact_author_email     mmbaradarani@yahoo.com
_publ_contact_author_fax     984412776707
_publ_contact_author_phone     984412779552
_publ_section_title
;
7-Chloro-2-[1-(4-methoxyphenyl)pyrazol-4-yl]-3,3-dimethyl-3<i>H</i>-indole
;
loop_
    _publ_author_name
    _publ_author_address
    'Madeleine Helliwell'
;
The School of Chemistry
The University of Manchester
Manchester M13 9PL
England
;
    'Arash Afghan'
;
Faculty of Petroleum Chemistry
Urmia University of Technology
Urmia
Iran
;
    'Foroogh Keshvari'
;
Department of Chemistry
Faculty of Science
University of Urmia
Urmia 57135
Iran
;
    'Mehdi M. Baradarani'
;
Department of Chemistry
Faculty of Science
University of Urmia
Urmia 57135
Iran
;
    'John A. Joule'
;
The School of Chemistry
The University of Manchester
Manchester M13 9PL
England
;
_chemical_name_systematic
;
;
data_I
_chemical_name_systematic
;
7-Chloro-2-[1-(4-methoxyphenyl)pyrazol-4-yl]-3,3-dimethyl-3<i>H</i>-indole
;
_chemical_name_common     ?
_chemical_formula_moiety     'C20 H18 Cl N3 O'
_chemical_formula_sum     'C20 H18 Cl N3 O'
_chemical_formula_iupac     'C20 H18 Cl N3 O'
_chemical_formula_weight     351.82
_chemical_melting_point     ?
_chemical_melting_point_gt     464
_chemical_melting_point_lt     465
_symmetry_cell_setting     monoclinic
_symmetry_space_group_name_H-M     'P 21/n'
_symmetry_space_group_name_Hall     '-P 2yn'
loop_
    _symmetry_equiv_pos_as_xyz
    'x, y, z'
    '-x+1/2, y+1/2, -z+1/2'
    '-x, -y, -z'
    'x-1/2, -y-1/2, z-1/2'
_cell_length_a     11.635(3)
_cell_length_b     10.328(3)
_cell_length_c     14.141(4)
_cell_angle_alpha     90.00
_cell_angle_beta     95.681(5)
_cell_angle_gamma     90.00
_cell_volume     1690.9(8)
_cell_formula_units_Z     4
_cell_measurement_reflns_used     858
_cell_measurement_theta_min     2.90
_cell_measurement_theta_max     26.03
_cell_measurement_temperature     100(2)
_exptl_crystal_description     irregular
_exptl_crystal_colour     yellow
_exptl_crystal_size_max     0.50
_exptl_crystal_size_mid     0.40
_exptl_crystal_size_min     0.20
_exptl_crystal_density_diffrn     1.382
_exptl_crystal_density_meas     ?
_exptl_crystal_density_method     'not measured'
_exptl_crystal_F_000     736
_exptl_absorpt_coefficient_mu     0.239
_exptl_absorpt_correction_type     none
_exptl_absorpt_process_details     ?
_exptl_absorpt_correction_T_min     ?
_exptl_absorpt_correction_T_max     ?
_exptl_special_details
;
;
_diffrn_ambient_temperature     100(2)
_diffrn_radiation_type     MoK\a
_diffrn_radiation_wavelength     0.71073
_diffrn_radiation_source     'fine-focus sealed tube'
_diffrn_radiation_monochromator     graphite
_diffrn_measurement_device_type     'Bruker SMART APEX CCD area-detector'
_diffrn_measurement_method     'phi and omega scans'
_diffrn_detector_area_resol_mean     ?
_diffrn_reflns_number     9553
_diffrn_reflns_av_R_equivalents     0.0921
_diffrn_reflns_av_sigmaI/netI     0.0794
_diffrn_reflns_theta_min     2.16
_diffrn_reflns_theta_max     26.43
_diffrn_reflns_theta_full     26.43
_diffrn_measured_fraction_theta_max     0.994
_diffrn_measured_fraction_theta_full     0.994
_diffrn_reflns_limit_h_min     -14
_diffrn_reflns_limit_h_max     14
_diffrn_reflns_limit_k_min     -12
_diffrn_reflns_limit_k_max     12
_diffrn_reflns_limit_l_min     -10
_diffrn_reflns_limit_l_max     17
_diffrn_standards_number     ?
_diffrn_standards_interval_count     ?
_diffrn_standards_interval_time     ?
_diffrn_standards_decay_%     ?
_refine_special_details
;
Refinement of <i>F</i>^2^ against ALL reflections. The weighted <i>R</i>-factor
<i>wR</i> and goodness of fit <i>S</i> are based on <i>F</i>^2^, conventional
<i>R</i>-factors <i>R</i> are based on <i>F</i>, with <i>F</i> set to zero for
negative <i>F</i>^2^. The threshold expression of <i>F</i>^2^ >
\s(<i>F</i>^2^) is used only for calculating <i>R</i>-factors(gt) <i>etc</i>.
and is not relevant to the choice of reflections for refinement.
<i>R</i>-factors based on <i>F</i>^2^ are statistically about twice as large
as those based on <i>F</i>, and <i>R</i>- factors based on ALL data will be
even larger.
;
_reflns_number_total     3461
_reflns_number_gt     2662
_reflns_threshold_expression     I>2sigma(I)
_refine_ls_structure_factor_coef     Fsqd
_refine_ls_matrix_type     full
_refine_ls_R_factor_all     0.0667
_refine_ls_R_factor_gt     0.0493
_refine_ls_wR_factor_gt     0.1173
_refine_ls_wR_factor_ref     0.1237
_refine_ls_goodness_of_fit_ref     0.974
_refine_ls_restrained_S_all     0.974
_refine_ls_number_reflns     3461
_refine_ls_number_parameters     229
_refine_ls_number_restraints     0
_refine_ls_hydrogen_treatment     constr
_refine_ls_weighting_scheme     calc
_refine_ls_weighting_details
                 'calc w=1/[\s^2^(Fo^2^)+(0.0596P)^2^] where P=(Fo^2^+2Fc^2^)/3'
_atom_sites_solution_hydrogens     geom
_atom_sites_solution_primary     direct
_atom_sites_solution_secondary     difmap
_refine_ls_shift/su_max     0.001
_refine_ls_shift/su_mean     0.000
_refine_diff_density_max     0.698
_refine_diff_density_min     -0.300
_refine_ls_extinction_method     none
_refine_ls_extinction_coef     ?
loop_
    _atom_type_symbol
    _atom_type_description
    _atom_type_scat_dispersion_real
    _atom_type_scat_dispersion_imag
    _atom_type_scat_source
    'C' 'C' 0.0033 0.0016
                         'International Tables Vol C Tables 4.2.6.8 and 6.1.1.4'
    'H' 'H' 0.0000 0.0000
                         'International Tables Vol C Tables 4.2.6.8 and 6.1.1.4'
    'N' 'N' 0.0061 0.0033
                         'International Tables Vol C Tables 4.2.6.8 and 6.1.1.4'
    'O' 'O' 0.0106 0.0060
                         'International Tables Vol C Tables 4.2.6.8 and 6.1.1.4'
    'Cl' 'Cl' 0.1484 0.1585
                         'International Tables Vol C Tables 4.2.6.8 and 6.1.1.4'
_computing_data_collection     'SMART (Bruker, 2001)'
_computing_cell_refinement     'SAINT (Bruker, 2002)'
_computing_data_reduction     'SAINT (Bruker, 2002)'
_computing_structure_solution     'SHELXS97 (Sheldrick, 2008)'
_computing_structure_refinement     'SHELXL97 (Sheldrick, 2008)'
_computing_molecular_graphics     'SHELXTL (Sheldrick, 2008)'
_computing_publication_material     'SHELXTL (Sheldrick, 2008)'
loop_
    _atom_site_type_symbol
    _atom_site_label
    _atom_site_fract_x
    _atom_site_fract_y
    _atom_site_fract_z
    _atom_site_U_iso_or_equiv
    _atom_site_adp_type
    _atom_site_calc_flag
    _atom_site_refinement_flags
    _atom_site_occupancy
    _atom_site_disorder_assembly
    _atom_site_disorder_group
    Cl Cl1 1.22881(4) 0.17525(5) 0.17785(4) 0.02511(18) Uani d . 1 . .
    O O1 0.48712(12) 0.88812(14) 0.58360(11) 0.0251(4) Uani d . 1 . .
    N N1 1.03001(14) 0.27790(17) 0.29514(12) 0.0184(4) Uani d . 1 . .
    N N2 0.81439(14) 0.57762(16) 0.43402(12) 0.0190(4) Uani d . 1 . .
    N N3 0.91804(14) 0.62821(17) 0.41446(12) 0.0203(4) Uani d . 1 . .
    C C1 1.04052(17) 0.1445(2) 0.27506(14) 0.0180(4) Uani d . 1 . .
    C C2 1.12290(17) 0.0837(2) 0.22603(14) 0.0208(5) Uani d . 1 . .
    C C3 1.11990(18) -0.0494(2) 0.21418(15) 0.0236(5) Uani d . 1 . .
    H H3 1.1750 -0.0904 0.1814 0.028 Uiso calc R 1 . .
    C C4 1.03402(18) -0.1217(2) 0.25156(15) 0.0249(5) Uani d . 1 . .
    H H4 1.0329 -0.2112 0.2442 0.030 Uiso calc R 1 . .
    C C5 0.95010(19) -0.0621(2) 0.29962(15) 0.0229(5) Uani d . 1 . .
    H H5 0.8922 -0.1105 0.3237 0.028 Uiso calc R 1 . .
    C C6 0.95434(17) 0.0709(2) 0.31094(14) 0.0192(5) Uani d . 1 . .
    C C7 0.87609(17) 0.16310(19) 0.35671(14) 0.0182(5) Uani d . 1 . .
    C C8 0.93947(17) 0.2890(2) 0.34114(14) 0.0171(4) Uani d . 1 . .
    C C9 0.86942(19) 0.1327(2) 0.46245(15) 0.0254(5) Uani d . 1 . .
    H H9A 0.8386 0.0473 0.4688 0.038 Uiso calc R 1 . .
    H H9B 0.8201 0.1947 0.4890 0.038 Uiso calc R 1 . .
    H H9C 0.9454 0.1373 0.4957 0.038 Uiso calc R 1 . .
    C C10 0.75543(18) 0.1630(2) 0.30166(16) 0.0265(5) Uani d . 1 . .
    H H10A 0.7609 0.1928 0.2380 0.040 Uiso calc R 1 . .
    H H10B 0.7054 0.2194 0.3327 0.040 Uiso calc R 1 . .
    H H10C 0.7246 0.0767 0.3000 0.040 Uiso calc R 1 . .
    C C11 0.90599(17) 0.41488(19) 0.37521(14) 0.0183(5) Uani d . 1 . .
    C C12 0.80538(18) 0.4512(2) 0.41173(14) 0.0205(5) Uani d . 1 . .
    H H12 0.7426 0.3980 0.4196 0.025 Uiso calc R 1 . .
    C C13 0.97206(17) 0.5295(2) 0.37985(14) 0.0196(5) Uani d . 1 . .
    H H13 1.0460 0.5349 0.3605 0.024 Uiso calc R 1 . .
    C C14 0.73117(18) 0.6587(2) 0.47155(14) 0.0189(5) Uani d . 1 . .
    C C15 0.76750(18) 0.7680(2) 0.52286(14) 0.0209(5) Uani d . 1 . .
    H H15 0.8458 0.7879 0.5318 0.025 Uiso calc R 1 . .
    C C16 0.68888(18) 0.8471(2) 0.56077(15) 0.0210(5) Uani d . 1 . .
    H H16 0.7138 0.9209 0.5946 0.025 Uiso calc R 1 . .
    C C17 0.57208(18) 0.8165(2) 0.54834(15) 0.0202(5) Uani d . 1 . .
    C C18 0.53577(18) 0.7079(2) 0.49591(15) 0.0223(5) Uani d . 1 . .
    H H18 0.4575 0.6879 0.4869 0.027 Uiso calc R 1 . .
    C C19 0.61435(18) 0.6295(2) 0.45722(15) 0.0215(5) Uani d . 1 . .
    H H19 0.5894 0.5573 0.4216 0.026 Uiso calc R 1 . .
    C C20 0.5233(2) 1.0001(2) 0.63873(16) 0.0274(5) Uani d . 1 . .
    H H20A 0.5720 0.9738 0.6942 0.041 Uiso calc R 1 . .
    H H20B 0.4567 1.0442 0.6577 0.041 Uiso calc R 1 . .
    H H20C 0.5654 1.0572 0.6012 0.041 Uiso calc R 1 . .
loop_
    _atom_site_aniso_label
    _atom_site_aniso_U_11
    _atom_site_aniso_U_22
    _atom_site_aniso_U_33
    _atom_site_aniso_U_12
    _atom_site_aniso_U_13
    _atom_site_aniso_U_23
    Cl1 0.0224(3) 0.0279(3) 0.0255(3) 0.0004(2) 0.0048(2) 0.0008(2)
    O1 0.0289(8) 0.0239(8) 0.0229(9) 0.0037(7) 0.0038(7) -0.0050(7)
    N1 0.0208(9) 0.0183(9) 0.0151(9) 0.0010(7) -0.0019(7) 0.0004(7)
    N2 0.0212(9) 0.0192(9) 0.0161(9) -0.0004(7) -0.0009(7) 0.0000(7)
    N3 0.0212(9) 0.0220(9) 0.0174(9) -0.0015(8) 0.0007(8) 0.0005(7)
    C1 0.0186(10) 0.0201(11) 0.0142(11) 0.0020(8) -0.0041(9) 0.0015(8)
    C2 0.0188(10) 0.0269(12) 0.0161(11) -0.0005(9) -0.0014(9) 0.0028(9)
    C3 0.0260(11) 0.0249(12) 0.0193(12) 0.0062(10) -0.0011(9) -0.0027(9)
    C4 0.0281(12) 0.0207(11) 0.0249(13) 0.0018(10) -0.0031(10) -0.0016(9)
    C5 0.0244(11) 0.0234(12) 0.0204(12) -0.0033(9) -0.0003(9) -0.0007(9)
    C6 0.0221(10) 0.0214(11) 0.0128(11) 0.0003(9) -0.0038(8) 0.0014(8)
    C7 0.0203(10) 0.0193(11) 0.0147(11) 0.0002(8) 0.0008(9) 0.0001(8)
    C8 0.0195(10) 0.0204(11) 0.0103(10) 0.0015(8) -0.0046(8) 0.0017(8)
    C9 0.0333(12) 0.0233(11) 0.0203(12) 0.0002(10) 0.0059(10) 0.0018(9)
    C10 0.0231(11) 0.0272(12) 0.0287(13) 0.0003(10) -0.0002(10) -0.0067(10)
    C11 0.0215(10) 0.0200(11) 0.0127(10) 0.0017(9) -0.0017(8) 0.0038(8)
    C12 0.0244(11) 0.0178(11) 0.0188(11) -0.0020(9) -0.0009(9) 0.0013(8)
    C13 0.0190(10) 0.0234(11) 0.0160(11) 0.0028(9) -0.0002(9) 0.0021(9)
    C14 0.0232(11) 0.0202(11) 0.0127(11) 0.0035(9) -0.0007(9) 0.0017(8)
    C15 0.0222(10) 0.0231(11) 0.0162(11) -0.0006(9) -0.0035(9) 0.0027(9)
    C16 0.0275(11) 0.0183(11) 0.0163(11) -0.0019(9) -0.0020(9) -0.0008(9)
    C17 0.0269(11) 0.0200(11) 0.0133(11) 0.0025(9) 0.0008(9) 0.0023(8)
    C18 0.0207(10) 0.0249(12) 0.0206(12) -0.0013(9) -0.0010(9) 0.0005(9)
    C19 0.0274(11) 0.0182(11) 0.0179(11) -0.0022(9) -0.0020(9) -0.0023(9)
    C20 0.0393(14) 0.0223(12) 0.0206(12) 0.0051(10) 0.0030(10) -0.0042(9)
_geom_special_details
;
All e.s.d.'s (except the e.s.d. in the dihedral angle between two l.s. planes)
are estimated using the full covariance matrix. The cell e.s.d.'s are taken
into account individually in the estimation of e.s.d.'s in distances, angles
and torsion angles; correlations between e.s.d.'s in cell parameters are only
used when they are defined by crystal symmetry. An approximate (isotropic)
treatment of cell e.s.d.'s is used for estimating e.s.d.'s involving l.s.
planes.
;
loop_
    _geom_bond_atom_site_label_1
    _geom_bond_atom_site_label_2
    _geom_bond_site_symmetry_2
    _geom_bond_distance
    _geom_bond_publ_flag
    Cl1 C2 . 1.744(2) ?
    O1 C17 . 1.367(2) ?
    O1 C20 . 1.434(2) ?
    N1 C8 . 1.297(2) ?
    N1 C1 . 1.415(3) ?
    N2 C12 . 1.344(3) ?
    N2 N3 . 1.367(2) ?
    N2 C14 . 1.422(3) ?
    N3 C13 . 1.317(3) ?
    C1 C2 . 1.387(3) ?
    C1 C6 . 1.393(3) ?
    C2 C3 . 1.385(3) ?
    C3 C4 . 1.393(3) ?
    C3 H3 . 0.9300 ?
    C4 C5 . 1.388(3) ?
    C4 H4 . 0.9300 ?
    C5 C6 . 1.383(3) ?
    C5 H5 . 0.9300 ?
    C6 C7 . 1.507(3) ?
    C7 C8 . 1.521(3) ?
    C7 C10 . 1.536(3) ?
    C7 C9 . 1.537(3) ?
    C8 C11 . 1.453(3) ?
    C9 H9A . 0.9600 ?
    C9 H9B . 0.9600 ?
    C9 H9C . 0.9600 ?
    C10 H10A . 0.9600 ?
    C10 H10B . 0.9600 ?
    C10 H10C . 0.9600 ?
    C11 C12 . 1.378(3) ?
    C11 C13 . 1.410(3) ?
    C12 H12 . 0.9300 ?
    C13 H13 . 0.9300 ?
    C14 C15 . 1.384(3) ?
    C14 C19 . 1.387(3) ?
    C15 C16 . 1.375(3) ?
    C15 H15 . 0.9300 ?
    C16 C17 . 1.389(3) ?
    C16 H16 . 0.9300 ?
    C17 C18 . 1.388(3) ?
    C18 C19 . 1.375(3) ?
    C18 H18 . 0.9300 ?
    C19 H19 . 0.9300 ?
    C20 H20A . 0.9600 ?
    C20 H20B . 0.9600 ?
    C20 H20C . 0.9600 ?
loop_
    _geom_angle_atom_site_label_1
    _geom_angle_atom_site_label_2
    _geom_angle_atom_site_label_3
    _geom_angle_site_symmetry_1
    _geom_angle_site_symmetry_3
    _geom_angle
    _geom_angle_publ_flag
    C17 O1 C20 . . 116.76(16) ?
    C8 N1 C1 . . 106.09(17) ?
    C12 N2 N3 . . 111.93(16) ?
    C12 N2 C14 . . 128.26(17) ?
    N3 N2 C14 . . 119.80(16) ?
    C13 N3 N2 . . 104.03(16) ?
    C2 C1 C6 . . 119.53(19) ?
    C2 C1 N1 . . 128.23(18) ?
    C6 C1 N1 . . 112.24(17) ?
    C3 C2 C1 . . 119.95(19) ?
    C3 C2 Cl1 . . 120.07(16) ?
    C1 C2 Cl1 . . 119.97(17) ?
    C2 C3 C4 . . 119.77(19) ?
    C2 C3 H3 . . 120.1 ?
    C4 C3 H3 . . 120.1 ?
    C5 C4 C3 . . 120.9(2) ?
    C5 C4 H4 . . 119.5 ?
    C3 C4 H4 . . 119.5 ?
    C6 C5 C4 . . 118.58(19) ?
    C6 C5 H5 . . 120.7 ?
    C4 C5 H5 . . 120.7 ?
    C5 C6 C1 . . 121.21(19) ?
    C5 C6 C7 . . 131.37(19) ?
    C1 C6 C7 . . 107.40(17) ?
    C6 C7 C8 . . 98.95(16) ?
    C6 C7 C10 . . 110.03(17) ?
    C8 C7 C10 . . 111.04(17) ?
    C6 C7 C9 . . 112.32(17) ?
    C8 C7 C9 . . 112.76(17) ?
    C10 C7 C9 . . 111.17(17) ?
    N1 C8 C11 . . 120.19(19) ?
    N1 C8 C7 . . 115.26(18) ?
    C11 C8 C7 . . 124.54(18) ?
    C7 C9 H9A . . 109.5 ?
    C7 C9 H9B . . 109.5 ?
    H9A C9 H9B . . 109.5 ?
    C7 C9 H9C . . 109.5 ?
    H9A C9 H9C . . 109.5 ?
    H9B C9 H9C . . 109.5 ?
    C7 C10 H10A . . 109.5 ?
    C7 C10 H10B . . 109.5 ?
    H10A C10 H10B . . 109.5 ?
    C7 C10 H10C . . 109.5 ?
    H10A C10 H10C . . 109.5 ?
    H10B C10 H10C . . 109.5 ?
    C12 C11 C13 . . 103.48(18) ?
    C12 C11 C8 . . 129.33(19) ?
    C13 C11 C8 . . 127.18(18) ?
    N2 C12 C11 . . 107.65(18) ?
    N2 C12 H12 . . 126.2 ?
    C11 C12 H12 . . 126.2 ?
    N3 C13 C11 . . 112.91(18) ?
    N3 C13 H13 . . 123.5 ?
    C11 C13 H13 . . 123.5 ?
    C15 C14 C19 . . 119.85(19) ?
    C15 C14 N2 . . 119.45(18) ?
    C19 C14 N2 . . 120.70(18) ?
    C16 C15 C14 . . 120.6(2) ?
    C16 C15 H15 . . 119.7 ?
    C14 C15 H15 . . 119.7 ?
    C15 C16 C17 . . 119.71(19) ?
    C15 C16 H16 . . 120.1 ?
    C17 C16 H16 . . 120.1 ?
    O1 C17 C18 . . 116.06(18) ?
    O1 C17 C16 . . 124.34(19) ?
    C18 C17 C16 . . 119.59(19) ?
    C19 C18 C17 . . 120.63(19) ?
    C19 C18 H18 . . 119.7 ?
    C17 C18 H18 . . 119.7 ?
    C18 C19 C14 . . 119.63(19) ?
    C18 C19 H19 . . 120.2 ?
    C14 C19 H19 . . 120.2 ?
    O1 C20 H20A . . 109.5 ?
    O1 C20 H20B . . 109.5 ?
    H20A C20 H20B . . 109.5 ?
    O1 C20 H20C . . 109.5 ?
    H20A C20 H20C . . 109.5 ?
    H20B C20 H20C . . 109.5 ?
loop_
    _geom_torsion_atom_site_label_1
    _geom_torsion_atom_site_label_2
    _geom_torsion_atom_site_label_3
    _geom_torsion_atom_site_label_4
    _geom_torsion_site_symmetry_1
    _geom_torsion_site_symmetry_2
    _geom_torsion_site_symmetry_3
    _geom_torsion_site_symmetry_4
    _geom_torsion
    _geom_torsion_publ_flag
    C12 N2 N3 C13 . . . . -0.1(2) ?
    C14 N2 N3 C13 . . . . -178.87(18) ?
    C8 N1 C1 C2 . . . . 179.1(2) ?
    C8 N1 C1 C6 . . . . -0.8(2) ?
    C6 C1 C2 C3 . . . . -0.8(3) ?
    N1 C1 C2 C3 . . . . 179.3(2) ?
    C6 C1 C2 Cl1 . . . . 178.18(15) ?
    N1 C1 C2 Cl1 . . . . -1.6(3) ?
    C1 C2 C3 C4 . . . . 0.0(3) ?
    Cl1 C2 C3 C4 . . . . -179.00(16) ?
    C2 C3 C4 C5 . . . . 0.9(3) ?
    C3 C4 C5 C6 . . . . -0.9(3) ?
    C4 C5 C6 C1 . . . . 0.1(3) ?
    C4 C5 C6 C7 . . . . 178.4(2) ?
    C2 C1 C6 C5 . . . . 0.8(3) ?
    N1 C1 C6 C5 . . . . -179.35(19) ?
    C2 C1 C6 C7 . . . . -177.89(18) ?
    N1 C1 C6 C7 . . . . 2.0(2) ?
    C5 C6 C7 C8 . . . . 179.4(2) ?
    C1 C6 C7 C8 . . . . -2.1(2) ?
    C5 C6 C7 C10 . . . . -64.3(3) ?
    C1 C6 C7 C10 . . . . 114.23(19) ?
    C5 C6 C7 C9 . . . . 60.1(3) ?
    C1 C6 C7 C9 . . . . -121.36(19) ?
    C1 N1 C8 C11 . . . . 178.18(17) ?
    C1 N1 C8 C7 . . . . -0.8(2) ?
    C6 C7 C8 N1 . . . . 1.9(2) ?
    C10 C7 C8 N1 . . . . -113.7(2) ?
    C9 C7 C8 N1 . . . . 120.8(2) ?
    C6 C7 C8 C11 . . . . -177.07(18) ?
    C10 C7 C8 C11 . . . . 67.3(2) ?
    C9 C7 C8 C11 . . . . -58.2(3) ?
    N1 C8 C11 C12 . . . . 168.9(2) ?
    C7 C8 C11 C12 . . . . -12.2(3) ?
    N1 C8 C11 C13 . . . . -12.4(3) ?
    C7 C8 C11 C13 . . . . 166.5(2) ?
    N3 N2 C12 C11 . . . . -0.4(2) ?
    C14 N2 C12 C11 . . . . 178.24(19) ?
    C13 C11 C12 N2 . . . . 0.7(2) ?
    C8 C11 C12 N2 . . . . 179.67(19) ?
    N2 N3 C13 C11 . . . . 0.6(2) ?
    C12 C11 C13 N3 . . . . -0.8(2) ?
    C8 C11 C13 N3 . . . . -179.82(19) ?
    C12 N2 C14 C15 . . . . 155.5(2) ?
    N3 N2 C14 C15 . . . . -26.0(3) ?
    C12 N2 C14 C19 . . . . -24.5(3) ?
    N3 N2 C14 C19 . . . . 154.00(19) ?
    C19 C14 C15 C16 . . . . 0.8(3) ?
    N2 C14 C15 C16 . . . . -179.27(18) ?
    C14 C15 C16 C17 . . . . 0.7(3) ?
    C20 O1 C17 C18 . . . . 179.43(18) ?
    C20 O1 C17 C16 . . . . -1.5(3) ?
    C15 C16 C17 O1 . . . . 179.54(19) ?
    C15 C16 C17 C18 . . . . -1.5(3) ?
    O1 C17 C18 C19 . . . . 179.89(18) ?
    C16 C17 C18 C19 . . . . 0.8(3) ?
    C17 C18 C19 C14 . . . . 0.6(3) ?
    C15 C14 C19 C18 . . . . -1.4(3) ?
    N2 C14 C19 C18 . . . . 178.62(19) ?
