# Supplementary material for: 7-Chloro-2-[1-(4-methoxy­phen­yl)pyrazol-4-yl]-3,3-dimethyl-3H-indole
Source: Acta Crystallogr Sect E Struct Rep Online. 2009 Dec 12;66(Pt 1):o112. doi: 10.1107/S1600536809052581 (PMC2980154; doi:10.1107/S1600536809052581)
Supplement: Supplementary file 2 [file e-66-0o112-Isup2.hkl]

# 
# h,k,l, Fc-squared, Fo-squared, sigma(Fo-squared) and status flag 
# 
data_I
_shelx_title ' s3208m in P2(1)/n' 
_shelx_refln_list_code          4 
_shelx_F_calc_maximum      226.91 
_exptl_crystal_F_000       736.00 
_reflns_d_resolution_high  0.7984 
 
loop_ 
 _symmetry_equiv_pos_as_xyz 
 'x, y, z' 
 '-x+1/2, y+1/2, -z+1/2' 
 '-x, -y, -z' 
 'x-1/2, -y-1/2, z-1/2' 
 
_cell_length_a    11.6348 
_cell_length_b    10.3281 
_cell_length_c    14.1412 
_cell_angle_alpha  90.000 
_cell_angle_beta   95.681 
_cell_angle_gamma  90.000 
 
_shelx_F_squared_multiplier     1.000 
 
loop_ 
 _refln_index_h 
 _refln_index_k 
 _refln_index_l 
 _refln_F_squared_calc 
 _refln_F_squared_meas 
 _refln_F_squared_sigma 
 _refln_observed_status 
   2   0   0     3987.95     4075.09    517.35 o 
   4   0   0     8610.41     8646.80   1436.70 o 
   6   0   0     2047.29     2790.77     82.99 o 
   8   0   0      227.49      154.59     13.87 o 
  10   0   0      251.24      249.95     19.98 o 
  12   0   0      724.48      737.90     36.57 o 
  14   0   0      385.12      344.92     37.77 o 
   1   1   0        0.35        4.35      1.24 o 
   2   1   0     2827.51     2809.31    174.26 o 
   3   1   0     1296.76     1210.65     96.98 o 
   4   1   0      735.62      676.84     35.29 o 
   5   1   0     2139.60     2056.92    129.76 o 
   6   1   0     1318.53     1272.19    108.55 o 
   7   1   0       45.50       53.42      6.74 o 
   8   1   0      125.33      115.92      9.62 o 
   9   1   0      255.12      258.50     14.64 o 
  10   1   0      440.73      404.61     17.57 o 
  11   1   0     2655.65     2550.16     98.55 o 
  12   1   0      103.46      131.98     13.43 o 
  13   1   0       16.61       26.77     10.48 o 
  14   1   0      549.82      603.08     32.51 o 
   0   2   0      653.16      638.68     35.97 o 
   1   2   0      161.46      172.10      8.72 o 
   2   2   0     3506.42     3582.08    197.17 o 
   3   2   0     2720.81     2830.77    198.25 o 
   4   2   0     2401.80     2617.83    173.42 o 
   5   2   0      214.51      160.02     10.28 o 
   6   2   0     1645.33     1649.79    132.72 o 
   7   2   0       58.58       45.51      7.23 o 
   8   2   0      132.66      130.06     12.77 o 
   9   2   0      588.44      554.29     52.42 o 
  10   2   0      413.05      429.90     22.26 o 
  11   2   0      199.03      202.45     17.10 o 
  12   2   0       33.81       40.57      9.89 o 
  13   2   0      144.16      197.34     17.42 o 
  14   2   0       36.81       42.03     15.46 o 
   1   3   0     1740.10     1826.80    109.55 o 
   2   3   0      233.98      276.91     17.51 o 
   3   3   0      404.74      482.31     25.15 o 
   4   3   0      511.30      539.10     29.82 o 
   5   3   0     1884.57     2115.59    118.11 o 
   6   3   0       91.63       93.53      9.06 o 
   7   3   0       45.95       38.19      7.61 o 
   8   3   0      267.39      275.65     21.39 o 
   9   3   0     1551.05     1467.74     89.23 o 
  10   3   0      297.87      316.83     26.30 o 
  11   3   0     1857.41     1875.29    118.67 o 
  12   3   0        0.59        4.56     10.17 o 
  13   3   0        5.30       13.51     16.72 o 
  14   3   0       30.36       21.37     13.75 o 
   0   4   0     8236.91     9703.32    804.14 o 
   1   4   0      787.48      653.78     25.04 o 
   2   4   0      268.25      263.14     17.24 o 
   3   4   0      542.50      512.41     33.06 o 
   4   4   0      514.00      615.35     25.40 o 
   5   4   0      538.70      573.59     34.98 o 
   6   4   0      299.33      314.17     28.02 o 
   7   4   0       83.35       97.48     10.41 o 
   8   4   0      231.08      240.95     15.97 o 
   9   4   0       37.10       53.94      9.82 o 
  10   4   0       74.75       71.66     11.70 o 
  11   4   0       87.99      100.72     13.66 o 
  12   4   0        0.86       27.40     13.28 o 
  13   4   0       21.78       46.45     15.98 o 
   1   5   0      744.79      852.09     45.70 o 
   2   5   0      199.35      210.46     12.20 o 
   3   5   0      988.74     1098.79     72.53 o 
   4   5   0      114.95      182.46     12.84 o 
   5   5   0      658.04      680.95     31.13 o 
   6   5   0      137.09      139.39     10.10 o 
   7   5   0      279.78      267.81     25.14 o 
   8   5   0      227.90      218.18     15.31 o 
   9   5   0      733.82      737.84     49.80 o 
  10   5   0       38.97       37.23     11.28 o 
  11   5   0       34.32       40.99     13.01 o 
  12   5   0       64.83       93.42     17.29 o 
  13   5   0      473.23      451.70     41.83 o 
   0   6   0      546.34      439.03     49.59 o 
   1   6   0     1059.12     1051.33     53.27 o 
   2   6   0     1421.40     1511.99     91.59 o 
   3   6   0       14.91       17.67      6.20 o 
   4   6   0      939.88      828.56     66.00 o 
   5   6   0      172.59      179.43     13.40 o 
   6   6   0      544.16      510.47     25.61 o 
   7   6   0      444.09      390.99     29.57 o 
   8   6   0      317.37      295.99     27.38 o 
   9   6   0      109.34      121.24     27.01 o 
  10   6   0      128.38      122.62     21.38 o 
  11   6   0      143.49      124.52     22.80 o 
  12   6   0        5.06        2.11     16.19 o 
   1   7   0       11.10       11.70      6.30 o 
   2   7   0      288.53      350.78     30.64 o 
   3   7   0      294.32      320.59     22.47 o 
   4   7   0        9.44        2.33      6.35 o 
   5   7   0        0.00       -0.60      6.42 o 
   6   7   0       83.76       83.02     12.71 o 
   7   7   0       29.72       32.11     13.33 o 
   8   7   0       16.45       34.89     13.41 o 
   9   7   0       32.07       22.93     14.45 o 
  10   7   0      181.11      193.70     42.15 o 
  11   7   0        2.28       -0.11     16.14 o 
  12   7   0       87.92       74.71     23.79 o 
   0   8   0      525.78      528.60     50.27 o 
   1   8   0        3.19       -3.06      6.77 o 
   2   8   0     1079.54     1094.74     46.13 o 
   3   8   0      226.10      193.63     14.68 o 
   4   8   0       45.31       59.40      9.82 o 
   5   8   0      159.34      194.85     15.03 o 
   6   8   0      378.57      376.71     25.12 o 
   7   8   0     1448.06     1242.80     55.91 o 
   8   8   0      138.79      136.35     21.84 o 
   9   8   0       46.02       66.04     18.76 o 
  10   8   0       55.93       92.77     22.49 o 
  11   8   0       38.77       54.94     22.26 o 
   1   9   0      724.63      687.08     46.71 o 
   2   9   0       57.94       65.97     10.89 o 
   3   9   0      233.75      215.56     16.36 o 
   4   9   0     1424.44     1279.52     72.10 o 
   5   9   0       23.17       33.72     11.07 o 
   6   9   0      178.49      168.97     22.83 o 
   7   9   0       37.02       38.48     15.39 o 
   8   9   0       82.35       63.29     18.50 o 
   9   9   0      214.78      182.79     28.10 o 
  10   9   0      138.58      130.03     27.64 o 
   0  10   0      167.80      155.43     22.01 o 
   1  10   0      314.68      322.96     20.90 o 
   2  10   0      530.93      552.59     26.90 o 
   3  10   0      321.63      319.37     24.80 o 
   4  10   0       23.77       21.47      9.68 o 
   5  10   0      270.26      263.45     23.38 o 
   6  10   0       20.59       40.59     23.47 o 
   7  10   0       15.58       30.62     17.11 o 
   8  10   0        1.59        4.68     16.46 o 
   9  10   0       93.17       98.26     24.87 o 
   1  11   0       93.67       96.09     13.98 o 
   2  11   0        0.05        6.59      9.90 o 
   3  11   0       28.83       27.93     11.13 o 
   4  11   0        3.87        9.47     14.65 o 
   5  11   0      192.71      175.53     26.91 o 
   6  11   0       34.47       39.47     18.64 o 
   7  11   0      100.26       97.17     23.76 o 
   0  12   0       31.70       58.13     21.45 o 
   1  12   0       78.50       86.24     15.33 o 
   2  12   0      804.86      813.25     43.17 o 
   3  12   0        0.08        3.85     13.51 o 
   4  12   0       74.40       60.53     21.32 o 
   5  12   0        0.21        4.37     17.90 o 
 -13   0   1       61.26       49.89     14.91 o 
 -11   0   1       44.19       51.66     11.60 o 
  -9   0   1     2222.64     2228.96    239.81 o 
  -7   0   1        0.40        1.81     11.34 o 
  -5   0   1     1461.25     1400.98    214.13 o 
  -3   0   1       83.38       68.17      5.43 o 
  -1   0   1        3.34        8.80      1.60 o 
   3   0   1     5372.00     5544.45    816.64 o 
   5   0   1      340.85      484.38     32.65 o 
   7   0   1       30.58       18.93      6.74 o 
   9   0   1        9.31       17.83      7.40 o 
  11   0   1      496.24      518.67     47.72 o 
  13   0   1      120.77      138.49     24.62 o 
 -14   1   1        1.44        0.17     10.61 o 
 -13   1   1      179.07      189.03     16.83 o 
 -12   1   1       35.34       43.51      9.49 o 
 -11   1   1     1104.40     1071.74     62.15 o 
 -10   1   1      560.42      563.85     29.89 o 
  -9   1   1       99.07      104.46     11.93 o 
  -8   1   1      562.02      574.73     41.27 o 
  -7   1   1       70.45       73.69      7.41 o 
  -6   1   1      389.49      401.01     18.92 o 
  -5   1   1      670.00      661.95     41.07 o 
  -4   1   1      759.90      738.13     38.04 o 
  -3   1   1       25.60       28.29      3.02 o 
  -2   1   1        5.14        6.51      2.27 o 
  -1   1   1     5147.27     5058.11    361.08 o 
   0   1   1     1200.73     1317.02     65.20 o 
   1   1   1      200.82      196.63      8.27 o 
   2   1   1     7506.82     7865.85    902.32 o 
   3   1   1      582.71      542.81     40.32 o 
   4   1   1       33.25       29.09      4.15 o 
   5   1   1       96.82      143.85      9.50 o 
   6   1   1      536.65      503.36     35.46 o 
   7   1   1     1042.40      926.29     78.07 o 
   8   1   1       23.06       17.59      5.61 o 
   9   1   1      947.01      905.05     76.00 o 
  10   1   1        9.05       10.34      6.91 o 
  11   1   1      968.09      974.92     61.07 o 
  12   1   1       18.45       16.23      8.79 o 
  13   1   1        0.10        1.93     11.84 o 
  14   1   1      140.75      136.53     21.77 o 
 -14   2   1       16.24       18.65     12.07 o 
 -13   2   1        1.57        7.44     10.21 o 
 -12   2   1       38.00       41.74     13.18 o 
 -11   2   1       25.32       26.82      9.33 o 
 -10   2   1       12.66       12.97      7.92 o 
  -9   2   1        6.39        7.10      7.08 o 
  -8   2   1      979.85      906.80     85.10 o 
  -7   2   1       23.66       28.92      6.30 o 
  -6   2   1      597.91      592.87     40.07 o 
  -5   2   1     3880.74     4261.06    293.81 o 
  -4   2   1     2932.58     2918.40    199.59 o 
  -3   2   1      807.62      722.83     48.25 o 
  -2   2   1     8828.48     8723.16    469.87 o 
  -1   2   1     2177.45     2171.51     93.29 o 
   0   2   1    12223.52    11982.57    454.81 o 
   1   2   1        2.43        3.15      2.98 o 
   2   2   1      507.74      505.69     45.26 o 
   3   2   1       47.78       39.43      4.56 o 
   4   2   1      121.57      107.77      5.95 o 
   5   2   1      501.12      511.93     35.85 o 
   6   2   1      250.44      230.05      9.38 o 
   7   2   1     1779.48     1956.35    149.54 o 
   8   2   1      299.11      310.01     24.38 o 
   9   2   1       86.60      109.68     11.85 o 
  10   2   1      242.25      221.70     21.01 o 
  11   2   1        1.74       -6.16      8.10 o 
  12   2   1       65.72       66.71     12.60 o 
  13   2   1       93.41       77.40     17.06 o 
  14   2   1        4.66       12.09     14.82 o 
 -14   3   1      179.19      207.97     19.94 o 
 -13   3   1       18.46       23.56     11.98 o 
 -12   3   1      312.77      328.53     22.09 o 
 -11   3   1        0.11        5.81      8.54 o 
 -10   3   1        9.77        8.33      7.86 o 
  -9   3   1      170.08      185.31     19.50 o 
  -8   3   1        4.49        2.73      6.46 o 
  -7   3   1       18.66       18.27      5.53 o 
  -6   3   1      348.46      340.87     14.91 o 
  -5   3   1     1854.49     2146.21    116.25 o 
  -4   3   1     2124.37     2298.18    148.41 o 
  -3   3   1      848.19      888.48     40.08 o 
  -2   3   1        6.10        8.77      2.51 o 
  -1   3   1     1823.13     1899.75     53.72 o 
   0   3   1        7.41       11.51      2.58 o 
   1   3   1     1203.58     1027.67     66.42 o 
   2   3   1        3.86       -0.36      3.07 o 
   3   3   1      809.14      846.65     52.03 o 
   4   3   1       30.87       24.34      4.91 o 
   5   3   1      162.35      182.25     16.92 o 
   6   3   1     5741.43     6411.48    423.26 o 
   7   3   1        6.29       11.04      5.93 o 
   8   3   1      186.74      156.07     13.21 o 
   9   3   1      360.72      362.70     25.21 o 
  10   3   1      345.02      367.11     46.61 o 
  11   3   1       62.73       61.70     13.98 o 
  12   3   1      379.94      439.41     40.24 o 
  13   3   1        1.15       27.66     25.14 o 
 -13   4   1       17.39       20.36     12.94 o 
 -12   4   1       26.90       41.54     11.61 o 
 -11   4   1       38.02       42.65     10.93 o 
 -10   4   1        1.30       -2.71      7.65 o 
  -9   4   1      150.87      150.85     13.66 o 
  -8   4   1     1320.51     1355.74     79.71 o 
  -7   4   1       87.33      118.23      9.73 o 
  -6   4   1      917.34      819.72     44.05 o 
  -5   4   1     1699.46     1890.03    111.55 o 
  -4   4   1      191.74      143.90      7.43 o 
  -3   4   1      222.98      232.53     15.62 o 
  -2   4   1     7445.19     8167.41    371.95 o 
  -1   4   1       34.27       41.13      3.51 o 
   0   4   1     3349.18     3132.98    111.27 o 
   1   4   1       28.85       33.00      5.29 o 
   2   4   1     1828.53     1789.84    126.79 o 
   3   4   1      245.89      232.10     14.53 o 
   4   4   1      199.55      182.39     13.24 o 
   5   4   1      772.45      805.66     56.33 o 
   6   4   1     1783.64     1703.20    209.82 o 
   7   4   1      310.21      321.18     29.87 o 
   8   4   1        9.96        6.15      9.77 o 
   9   4   1      210.06      219.80     26.64 o 
  10   4   1        9.82       15.60      9.99 o 
  11   4   1        9.99       19.46     11.51 o 
  12   4   1        0.14       -0.41     14.08 o 
  13   4   1      134.59      128.40     25.58 o 
 -13   5   1       20.43       33.00     19.84 o 
 -12   5   1     1010.77     1021.91     55.67 o 
 -11   5   1      631.10      635.52     32.05 o 
 -10   5   1      107.60      101.05     12.82 o 
  -9   5   1       82.83      107.37     13.66 o 
  -8   5   1       34.20       44.93      9.16 o 
  -7   5   1       10.69       18.58      6.58 o 
  -6   5   1      577.42      596.88     32.06 o 
  -5   5   1        0.72        2.62      3.93 o 
  -4   5   1      415.48      506.99     33.52 o 
  -3   5   1       37.66       41.92      5.85 o 
  -2   5   1       18.81       26.46      4.86 o 
  -1   5   1        2.03        2.48      3.81 o 
   0   5   1        5.01        3.34      4.01 o 
   1   5   1       14.37       12.10      5.76 o 
   2   5   1     1314.15     1551.40    110.35 o 
   3   5   1     1014.22      959.07     64.20 o 
   4   5   1     2800.75     2917.72    117.28 o 
   5   5   1       65.24       80.77      7.95 o 
   6   5   1        0.10        4.20      6.44 o 
   7   5   1       39.80       37.57      9.66 o 
   8   5   1      581.00      592.06     74.41 o 
   9   5   1     1922.19     1948.58    171.96 o 
  10   5   1      193.73      203.77     43.06 o 
  11   5   1      300.19      289.39     30.98 o 
  12   5   1      149.46      170.29     27.61 o 
  13   5   1       19.42       21.17     18.98 o 
 -12   6   1        0.27        5.52     16.67 o 
 -11   6   1       39.08       44.40     17.18 o 
 -10   6   1       98.63       96.47     16.14 o 
  -9   6   1       11.71       28.81     11.81 o 
  -8   6   1        0.58        3.34      7.76 o 
  -7   6   1      276.35      283.71     27.66 o 
  -6   6   1        0.44        4.27      6.79 o 
  -5   6   1     2884.96     2710.76    103.13 o 
  -4   6   1       87.74       82.62     13.02 o 
  -3   6   1      802.69      835.12     69.16 o 
  -2   6   1       98.52      101.06      9.52 o 
  -1   6   1     1492.21     1443.83    107.36 o 
   0   6   1      787.63      860.60     53.86 o 
   1   6   1       19.06       13.75      4.49 o 
   2   6   1     1354.52     1332.77     64.07 o 
   3   6   1       49.95       61.37      9.54 o 
   4   6   1      226.83      216.48     13.54 o 
   5   6   1      145.16      155.22     15.70 o 
   6   6   1        9.21       22.62     10.57 o 
   7   6   1     1984.32     1787.87     61.27 o 
   8   6   1       63.73       57.59     14.99 o 
   9   6   1      116.26      124.88     20.43 o 
  10   6   1       51.86       40.47     15.48 o 
  11   6   1        2.70        3.20     14.60 o 
  12   6   1       82.90       97.13     23.89 o 
 -12   7   1        7.98       11.58     18.65 o 
 -11   7   1       92.69      113.65     23.25 o 
 -10   7   1        1.00       14.89     21.99 o 
  -9   7   1      285.33      241.53     27.32 o 
  -8   7   1      645.41      597.76     30.90 o 
  -7   7   1       26.17       32.39     10.61 o 
  -6   7   1       32.45       37.31     10.75 o 
  -5   7   1      688.60      706.63     25.10 o 
  -4   7   1      744.45      742.03     43.46 o 
  -3   7   1      188.92      194.23     13.68 o 
  -2   7   1      463.26      470.31     20.56 o 
  -1   7   1      233.04      229.17     17.29 o 
   0   7   1      502.23      542.18     22.73 o 
   1   7   1      315.75      318.53     16.67 o 
   2   7   1        7.33        3.57      6.15 o 
   3   7   1      763.19      776.65     38.68 o 
   4   7   1      376.91      400.09     27.90 o 
   5   7   1      488.69      495.12     45.26 o 
   6   7   1     2482.36     2140.93     67.81 o 
   7   7   1      829.98      743.54     49.44 o 
   8   7   1       93.42      101.34     18.72 o 
   9   7   1       91.74       74.95     17.93 o 
  10   7   1       81.23       62.55     18.94 o 
  11   7   1      159.82      157.31     27.09 o 
  12   7   1       84.61       84.66     24.21 o 
 -11   8   1      175.34      181.15     29.29 o 
 -10   8   1      276.57      324.50     33.86 o 
  -9   8   1        0.08       -0.62     13.68 o 
  -8   8   1        3.24        3.29     13.10 o 
  -7   8   1     1938.15     1921.35     69.67 o 
  -6   8   1      388.00      341.05     26.90 o 
  -5   8   1      464.70      444.82     26.38 o 
  -4   8   1      124.23      136.95     12.80 o 
  -3   8   1      381.01      370.47     19.49 o 
  -2   8   1      134.88      146.25     14.25 o 
  -1   8   1       60.49       50.80      8.93 o 
   0   8   1     1338.47     1437.46     79.73 o 
   1   8   1      195.49      205.15     15.08 o 
   2   8   1      233.90      241.28     16.24 o 
   3   8   1      237.89      241.16     16.36 o 
   4   8   1      979.33     1034.51     74.90 o 
   5   8   1        1.72       -5.58      7.93 o 
   6   8   1      100.41       99.49     17.38 o 
   7   8   1      323.52      376.99     31.94 o 
   8   8   1        4.23       18.71     14.35 o 
   9   8   1       41.20       34.80     16.89 o 
  10   8   1        7.43        7.33     16.60 o 
  11   8   1       91.45       75.81     24.39 o 
 -10   9   1      303.07      318.12     35.83 o 
  -9   9   1       53.99       76.18     21.45 o 
  -8   9   1       12.94       25.39     14.52 o 
  -7   9   1       42.30       48.69     13.56 o 
  -6   9   1       66.44       62.28     13.28 o 
  -5   9   1      176.75      170.48     18.05 o 
  -4   9   1       21.25       32.08      9.69 o 
  -3   9   1        0.03        6.71      7.59 o 
  -2   9   1      430.82      434.14     22.48 o 
  -1   9   1       23.64       18.94      8.62 o 
   0   9   1       72.21       73.45     11.19 o 
   1   9   1      445.10      446.54     22.86 o 
   2   9   1      316.10      292.96     18.87 o 
   3   9   1        1.22       16.83      8.67 o 
   4   9   1     1470.97     1487.93    183.24 o 
   5   9   1       56.30       74.37     16.48 o 
   6   9   1        0.41       14.15     12.72 o 
   7   9   1      245.60      231.91     27.38 o 
   8   9   1      442.25      414.94     47.46 o 
   9   9   1       59.14       77.68     22.69 o 
  10   9   1       84.78       98.23     24.74 o 
  -9  10   1       23.83       42.77     21.33 o 
  -8  10   1      124.97      115.54     23.98 o 
  -7  10   1       29.71       43.35     18.66 o 
  -6  10   1      339.08      294.90     25.08 o 
  -5  10   1       66.37       70.44     14.14 o 
  -4  10   1      619.22      621.18     33.62 o 
  -3  10   1       61.82       75.61     11.99 o 
  -2  10   1      627.20      596.88     27.76 o 
  -1  10   1      289.98      297.04     20.11 o 
   0  10   1      833.05      768.91     31.28 o 
   1  10   1       80.08       93.78     13.03 o 
   2  10   1       56.42       66.97     13.39 o 
   3  10   1      206.43      206.94     32.01 o 
   4  10   1       57.46       69.81     13.35 o 
   5  10   1        6.06       20.37     15.06 o 
   6  10   1        3.84        8.66     13.90 o 
   7  10   1       31.32       37.12     19.79 o 
   8  10   1        2.09       -3.70     16.74 o 
   9  10   1       24.40       38.27     19.90 o 
  -7  11   1       29.27       24.83     19.12 o 
  -6  11   1        2.50       -1.03     13.15 o 
  -5  11   1        2.57       10.27     13.26 o 
  -4  11   1       40.68       51.28     14.79 o 
  -3  11   1       52.22       62.43     18.25 o 
  -2  11   1      327.04      348.56     33.25 o 
  -1  11   1      188.21      153.88     19.09 o 
   0  11   1        3.28        5.06     10.59 o 
   1  11   1       67.34       70.76     15.02 o 
   2  11   1      392.66      418.43     28.73 o 
   3  11   1      189.53      209.80     22.24 o 
   4  11   1      201.84      225.69     22.83 o 
   5  11   1       43.37       39.14     18.72 o 
   6  11   1        3.12      -10.75     16.34 o 
   7  11   1       18.86       23.99     18.70 o 
  -5  12   1      114.49      115.69     20.54 o 
  -4  12   1       28.71       36.79     16.24 o 
  -3  12   1       64.67       55.83     16.74 o 
  -2  12   1        2.00       10.33     13.49 o 
  -1  12   1       49.54       51.69     16.26 o 
   0  12   1       75.88      107.87     18.93 o 
   1  12   1       32.64       35.06     14.48 o 
   2  12   1        0.71       17.51     14.06 o 
   3  12   1       26.09       37.32     16.55 o 
   4  12   1       95.32       84.02     23.77 o 
   5  12   1        3.35        5.83     17.74 o 
 -14   0   2       47.16       43.73     20.90 o 
 -12   0   2      102.44      111.84     15.81 o 
 -10   0   2     1000.32     1041.01     89.57 o 
  -8   0   2     1920.92     1593.10     85.89 o 
  -6   0   2     3141.99     2987.48    446.49 o 
  -4   0   2      830.98      671.21     52.43 o 
  -2   0   2     9854.58     9340.51   1428.00 o 
   0   0   2      376.67      440.17     12.93 o 
   2   0   2    38119.49    37752.75   3904.17 o 
   4   0   2     1637.38     1464.87    123.48 o 
   6   0   2      253.66      257.82     32.08 o 
   8   0   2      128.98      123.80     20.04 o 
  10   0   2      491.63      409.76     31.09 o 
  12   0   2      744.88      648.95     43.69 o 
  14   0   2       99.63      114.20     37.27 o 
 -14   1   2       25.35        7.95     11.44 o 
 -13   1   2       15.93       30.39     10.56 o 
 -12   1   2        1.11        8.66      7.85 o 
 -11   1   2        0.18        0.22      6.86 o 
 -10   1   2      471.47      481.30     29.92 o 
  -9   1   2      914.98      888.75     56.75 o 
  -8   1   2        2.25        4.54      4.75 o 
  -7   1   2       43.30       52.29      5.38 o 
  -6   1   2        2.11        5.99      3.62 o 
  -5   1   2      425.98      391.04     22.06 o 
  -4   1   2      162.23      147.52      9.37 o 
  -3   1   2      455.83      435.04     13.71 o 
  -2   1   2       25.04       30.61      2.99 o 
  -1   1   2     9607.60     9511.74    635.72 o 
   0   1   2     2791.73     3195.79    168.29 o 
   1   1   2     3552.66     4398.34    171.37 o 
   2   1   2    10352.25    11630.26   1143.70 o 
   3   1   2      451.63      360.07     17.37 o 
   4   1   2       81.85       69.95      9.34 o 
   5   1   2      257.62      193.11     12.69 o 
   6   1   2     1483.98     1353.25    134.03 o 
   7   1   2     1034.57      987.65     68.36 o 
   8   1   2       79.31       71.40      9.19 o 
   9   1   2      607.75      563.42     50.98 o 
  10   1   2      362.75      311.95     22.33 o 
  11   1   2      119.77      125.35     16.46 o 
  12   1   2       57.19       60.62     14.27 o 
  13   1   2      471.97      402.57     30.99 o 
  14   1   2        7.76       10.23     13.77 o 
 -14   2   2        1.29       15.06     11.53 o 
 -13   2   2       45.56       61.92     12.39 o 
 -12   2   2      848.87      923.52     41.15 o 
 -11   2   2        3.44        5.04      8.75 o 
 -10   2   2       86.62       96.10     12.08 o 
  -9   2   2     1025.32      989.63     66.35 o 
  -8   2   2      532.15      512.91     51.87 o 
  -7   2   2     1199.75     1169.05     66.83 o 
  -6   2   2      600.63      713.43     49.66 o 
  -5   2   2     1353.92     1204.88     68.27 o 
  -4   2   2     1214.96     1132.17     54.30 o 
  -3   2   2      511.82      468.61     17.46 o 
  -2   2   2        0.28        2.55      2.30 o 
  -1   2   2     4446.29     4503.73    242.87 o 
   0   2   2      811.62      935.78     53.65 o 
   1   2   2      671.14      698.02     56.71 o 
   2   2   2     2239.42     2357.44    154.17 o 
   3   2   2      181.08      185.24     29.54 o 
   4   2   2      136.18      137.63     19.03 o 
   5   2   2      666.43      603.73     55.69 o 
   6   2   2       40.90       31.46      7.61 o 
   7   2   2       20.77       15.96      6.78 o 
   8   2   2      629.21      610.95     41.36 o 
   9   2   2      150.01      158.93     19.62 o 
  10   2   2        0.49        4.36     10.34 o 
  11   2   2       72.93       75.65     15.77 o 
  12   2   2      259.24      256.17     23.99 o 
  13   2   2      296.36      265.31     26.27 o 
  14   2   2        9.09        9.39     14.38 o 
 -14   3   2       56.42       82.37     14.53 o 
 -13   3   2       47.37       58.01     13.95 o 
 -12   3   2      156.45      154.90     16.25 o 
 -11   3   2      215.05      235.43     18.13 o 
 -10   3   2       67.33       79.66     11.35 o 
  -9   3   2      758.37      707.58     42.22 o 
  -8   3   2     1019.99     1042.03     45.31 o 
  -7   3   2      200.84      205.52     12.87 o 
  -6   3   2     1143.59     1259.30     60.88 o 
  -5   3   2        3.33       14.82      4.88 o 
  -4   3   2      746.41      729.07     55.07 o 
  -3   3   2     3011.13     2927.65    190.92 o 
  -2   3   2      413.13      396.94     17.37 o 
  -1   3   2     1273.10     1242.91     66.25 o 
   0   3   2       18.06       19.84      2.56 o 
   1   3   2     1709.27     1719.74    116.18 o 
   2   3   2      131.48      138.85     16.37 o 
   3   3   2     1117.29     1033.73     76.16 o 
   4   3   2      141.63      146.84     13.62 o 
   5   3   2     1043.66      903.29     67.11 o 
   6   3   2      336.69      347.82     19.23 o 
   7   3   2      666.93      497.07     29.34 o 
   8   3   2        5.75       19.31     10.22 o 
   9   3   2     1043.06      898.06     44.61 o 
  10   3   2      111.37       99.94     18.16 o 
  11   3   2      235.72      184.44     24.42 o 
  12   3   2       94.29       81.89     19.80 o 
  13   3   2      289.31      302.89     28.39 o 
 -13   4   2       13.65       33.93     13.37 o 
 -12   4   2        7.26       16.70     10.69 o 
 -11   4   2      178.45      217.17     17.87 o 
 -10   4   2       59.75       50.39     10.85 o 
  -9   4   2       70.11       74.94     10.77 o 
  -8   4   2      530.20      500.53     18.69 o 
  -7   4   2     1125.02     1171.93     68.95 o 
  -6   4   2        6.48       10.07      5.05 o 
  -5   4   2     2062.88     2089.39    124.98 o 
  -4   4   2     1699.57     1705.39     81.85 o 
  -3   4   2      254.26      247.55     13.80 o 
  -2   4   2     1347.63     1332.02     67.02 o 
  -1   4   2      679.27      690.42     30.76 o 
   0   4   2      217.45      229.27     16.98 o 
   1   4   2       93.31      112.96      9.32 o 
   2   4   2      130.26      168.62     12.32 o 
   3   4   2      502.62      556.26     21.45 o 
   4   4   2      110.78      117.58     12.00 o 
   5   4   2      174.04      165.18     15.10 o 
   6   4   2      375.64      409.51     56.53 o 
   7   4   2      216.56      203.75     20.58 o 
   8   4   2      500.46      454.47     31.00 o 
   9   4   2      107.60      104.72     17.61 o 
  10   4   2      484.43      434.66     34.43 o 
  11   4   2      386.11      353.24     33.10 o 
  12   4   2      145.21      153.85     25.17 o 
  13   4   2      171.21      179.29     28.78 o 
 -13   5   2      126.14      142.48     18.21 o 
 -12   5   2       57.41       92.36     14.19 o 
 -11   5   2        8.86       13.62      9.58 o 
 -10   5   2      264.57      281.27     19.30 o 
  -9   5   2      596.22      597.31     31.60 o 
  -8   5   2      328.66      286.54     15.17 o 
  -7   5   2      360.73      379.24     16.31 o 
  -6   5   2      428.80      411.67     20.89 o 
  -5   5   2      109.43      102.26      9.21 o 
  -4   5   2      115.68      102.49      7.64 o 
  -3   5   2        6.73       22.70      6.98 o 
  -2   5   2        7.19       16.21      4.28 o 
  -1   5   2     5544.64     5984.74    181.36 o 
   0   5   2      135.34      126.82      8.60 o 
   1   5   2      361.81      466.58     19.38 o 
   2   5   2     2695.28     2917.93    239.58 o 
   3   5   2     3165.00     3193.35    252.93 o 
   4   5   2      775.33      770.68     70.90 o 
   5   5   2      484.26      510.53     45.90 o 
   6   5   2      950.75      816.96     38.46 o 
   7   5   2     1197.02     1106.35     48.86 o 
   8   5   2      328.50      293.41     26.51 o 
   9   5   2        7.58       14.58     11.66 o 
  10   5   2       63.91       63.80     16.15 o 
  11   5   2        0.05        8.02     13.79 o 
  12   5   2      203.99      173.81     27.82 o 
  13   5   2      350.18      300.72     36.52 o 
 -12   6   2      323.37      304.58     32.40 o 
 -11   6   2      139.73      156.96     19.51 o 
 -10   6   2      613.37      668.17     48.19 o 
  -9   6   2      110.60      119.52     13.24 o 
  -8   6   2      242.55      221.03     16.11 o 
  -7   6   2       88.49       87.30     10.73 o 
  -6   6   2      322.82      308.53     18.16 o 
  -5   6   2        0.45        8.91      5.52 o 
  -4   6   2     1339.14     1341.47     69.90 o 
  -3   6   2      767.07      841.56     38.79 o 
  -2   6   2     1323.11     1284.99     39.26 o 
  -1   6   2      153.15      171.29     16.03 o 
   0   6   2        1.42        2.29      4.60 o 
   1   6   2      476.93      492.31     33.53 o 
   2   6   2      942.40      977.85     70.24 o 
   3   6   2       67.95       69.04     10.84 o 
   4   6   2      411.09      420.11     55.84 o 
   5   6   2      250.42      278.39     23.65 o 
   6   6   2       60.61       55.61     13.32 o 
   7   6   2     1438.43     1278.15     52.74 o 
   8   6   2       13.21       17.50     11.99 o 
   9   6   2       25.27       34.45     12.91 o 
  10   6   2      455.94      460.91     36.88 o 
  11   6   2        5.12        1.54     14.89 o 
  12   6   2        0.87      -12.65     16.48 o 
 -12   7   2       78.59       86.10     24.61 o 
 -11   7   2       19.03       15.94     14.52 o 
 -10   7   2        8.30       -2.25     11.06 o 
  -9   7   2        2.36        7.07      9.42 o 
  -8   7   2       11.31       13.97     10.40 o 
  -7   7   2       33.46       31.92     10.59 o 
  -6   7   2     1161.69     1110.28     38.84 o 
  -5   7   2      767.53      673.17     58.32 o 
  -4   7   2     1092.14     1048.76     39.25 o 
  -3   7   2     1423.73     1387.43     82.22 o 
  -2   7   2       30.07       42.26      9.77 o 
  -1   7   2       26.27       35.59      9.23 o 
   0   7   2      338.77      293.48     33.21 o 
   1   7   2      179.42      176.30     14.98 o 
   2   7   2       27.74       27.61      8.09 o 
   3   7   2      117.20      115.89     12.71 o 
   4   7   2     1904.75     1948.40    152.10 o 
   5   7   2       42.00       56.07     10.74 o 
   6   7   2     1501.58     1415.63     55.68 o 
   7   7   2      361.21      316.08     40.38 o 
   8   7   2      587.60      498.32     43.92 o 
   9   7   2      270.83      240.74     27.53 o 
  10   7   2       49.87       60.03     18.99 o 
  11   7   2       76.82       65.00     21.44 o 
 -11   8   2        4.71       11.67     18.21 o 
 -10   8   2      157.33      191.70     40.52 o 
  -9   8   2      125.32      120.54     18.10 o 
  -8   8   2      849.55      847.34     38.29 o 
  -7   8   2      364.27      380.26     25.67 o 
  -6   8   2     1141.46     1152.91     67.17 o 
  -5   8   2     1544.82     1502.90     97.09 o 
  -4   8   2        4.95       18.57      9.61 o 
  -3   8   2     1053.53     1045.93     40.63 o 
  -2   8   2     1143.93     1183.14     39.33 o 
  -1   8   2      452.98      380.25     22.39 o 
   0   8   2      633.18      552.60     48.72 o 
   1   8   2      849.87      824.41     32.65 o 
   2   8   2       20.96       12.42      8.63 o 
   3   8   2      152.69      144.17     15.17 o 
   4   8   2      102.23      123.26     14.65 o 
   5   8   2        3.18       22.46     10.16 o 
   6   8   2        0.21       13.03     11.28 o 
   7   8   2      149.17      170.97     22.64 o 
   8   8   2      126.10      123.79     21.63 o 
   9   8   2       70.86       89.68     21.57 o 
  10   8   2       69.41       70.74     22.02 o 
  11   8   2       13.33       17.80     18.76 o 
 -10   9   2       26.99       52.69     21.09 o 
  -9   9   2       54.20       62.63     23.37 o 
  -8   9   2        0.18        7.83     12.28 o 
  -7   9   2       34.23       36.77     12.65 o 
  -6   9   2      123.38      130.62     16.71 o 
  -5   9   2      109.65      117.93     15.68 o 
  -4   9   2      188.63      169.47     17.80 o 
  -3   9   2      102.28      102.20     14.51 o 
  -2   9   2      795.62      719.33     33.08 o 
  -1   9   2       22.56       23.50     10.19 o 
   0   9   2        1.15       -1.13      8.56 o 
   1   9   2     1482.87     1386.25    122.58 o 
   2   9   2      567.51      530.08     29.72 o 
   3   9   2       56.01       71.59     12.71 o 
   4   9   2        1.79        2.46      9.04 o 
   5   9   2      441.52      446.36     34.58 o 
   6   9   2       90.80       95.07     18.50 o 
   7   9   2      851.95      815.78     48.77 o 
   8   9   2      101.57      107.27     23.13 o 
   9   9   2      185.45      184.51     29.94 o 
  10   9   2       34.69       41.59     20.29 o 
  -9  10   2      257.53      346.73     36.62 o 
  -8  10   2        4.17       21.58     14.86 o 
  -7  10   2      209.67      232.71     23.61 o 
  -6  10   2        0.59        4.85     11.77 o 
  -5  10   2       54.55       50.89     14.01 o 
  -4  10   2      162.95      164.52     18.74 o 
  -3  10   2      753.63      752.97     36.28 o 
  -2  10   2      149.87      140.97     17.45 o 
  -1  10   2      176.16      191.22     19.22 o 
   0  10   2        2.35        6.89      9.97 o 
   1  10   2       90.61      101.62     14.61 o 
   2  10   2      419.35      428.61     27.33 o 
   3  10   2      302.62      312.44     32.83 o 
   4  10   2       60.67       62.42     13.66 o 
   5  10   2       91.42      107.82     20.54 o 
   6  10   2        0.88        1.60     13.56 o 
   7  10   2      262.64      273.67     32.04 o 
   8  10   2        0.85        4.10     18.46 o 
  -7  11   2        3.74        7.43     14.88 o 
  -6  11   2      101.72      117.86     19.57 o 
  -5  11   2       34.41       46.80     15.30 o 
  -4  11   2       95.37      119.94     18.86 o 
  -3  11   2       39.72       42.58     13.82 o 
  -2  11   2        0.06       14.81     11.51 o 
  -1  11   2       51.67       48.58     13.50 o 
   0  11   2        0.33        1.89     11.22 o 
   1  11   2      400.46      411.86     28.72 o 
   2  11   2       19.59       39.35     13.14 o 
   3  11   2      484.13      532.36     32.99 o 
   4  11   2      103.27      112.83     18.13 o 
   5  11   2       59.18       94.25     22.32 o 
   6  11   2       51.83       85.41     21.70 o 
   7  11   2       90.08       91.57     23.82 o 
  -5  12   2        0.04        0.63     13.91 o 
  -4  12   2        1.92       -0.76     13.69 o 
  -3  12   2      171.58      180.32     22.79 o 
  -2  12   2      120.15      133.13     20.20 o 
  -1  12   2       74.28       95.40     18.65 o 
   0  12   2       96.96      121.79     19.71 o 
   1  12   2        7.92       25.34     14.27 o 
   2  12   2       20.32       19.32     14.53 o 
   3  12   2      116.40      117.96     19.72 o 
   4  12   2       31.25       21.70     19.72 o 
 -13   0   3     1120.97     1081.63     45.76 o 
 -11   0   3      638.62      620.66     31.00 o 
  -9   0   3     3088.43     2597.00    327.79 o 
  -7   0   3       27.89       40.53      9.75 o 
  -5   0   3     1247.50     1198.96     96.07 o 
  -3   0   3       16.77        7.65      3.83 o 
  -1   0   3       11.27       16.83      6.28 o 
   1   0   3    34352.73    40294.98    204.60 o 
   3   0   3    22995.32    26726.31    171.13 o 
   5   0   3      770.95      842.78     35.28 o 
   7   0   3        5.36       -0.46      7.31 o 
   9   0   3      539.57      459.81     34.17 o 
  11   0   3     1274.07     1196.84     56.07 o 
  13   0   3      320.72      269.56     47.02 o 
 -14   1   3        0.06       10.18     11.29 o 
 -13   1   3       54.59       51.09     11.60 o 
 -12   1   3       20.48       31.36      8.92 o 
 -11   1   3      274.51      269.15     16.70 o 
 -10   1   3      871.05      889.85     32.85 o 
  -9   1   3      186.65      170.74     11.97 o 
  -8   1   3       67.27       61.13      7.38 o 
  -7   1   3      624.39      582.67     30.00 o 
  -6   1   3     1580.57     1533.00     68.72 o 
  -5   1   3      811.85      686.04     37.94 o 
  -4   1   3      440.91      439.13     22.13 o 
  -3   1   3     5389.59     4867.40    301.61 o 
  -2   1   3      479.18      400.68     27.03 o 
  -1   1   3     7587.83     7298.67    533.78 o 
   0   1   3        5.46        8.85      2.54 o 
   1   1   3    24075.46    29258.13   1294.19 o 
   2   1   3     2197.47     2575.23    166.06 o 
   3   1   3      517.46      461.92     28.35 o 
   4   1   3      341.08      344.37     19.29 o 
   5   1   3     6014.42     5782.35     84.20 o 
   6   1   3      563.12      512.85     27.07 o 
   7   1   3     1939.88     1664.68     51.88 o 
   8   1   3      103.26       89.29     12.10 o 
   9   1   3        0.83        1.12      7.72 o 
  10   1   3      117.96      105.55     14.42 o 
  11   1   3        4.01       -0.14      8.57 o 
  12   1   3      170.79      150.10     19.34 o 
  13   1   3        1.56        2.94     12.65 o 
 -14   2   3      243.72      266.92     20.80 o 
 -13   2   3      124.06      162.92     16.27 o 
 -12   2   3      160.55      168.34     17.08 o 
 -11   2   3      155.15      170.34     15.70 o 
 -10   2   3     2522.04     2540.66    152.28 o 
  -9   2   3      836.16      817.06     60.49 o 
  -8   2   3      485.24      422.98     28.80 o 
  -7   2   3      167.28      140.00     14.35 o 
  -6   2   3     1352.89     1230.63     74.82 o 
  -5   2   3     1268.97     1301.59     81.84 o 
  -4   2   3      642.38      569.60     32.64 o 
  -3   2   3      265.44      228.70      8.09 o 
  -2   2   3     1598.72     1416.38     75.65 o 
  -1   2   3     7356.08     7791.45    611.91 o 
   0   2   3     9682.15    10976.62    698.75 o 
   1   2   3       12.33       12.65      4.51 o 
   2   2   3     2282.04     2389.69    299.61 o 
   3   2   3      871.12      886.45    128.61 o 
   4   2   3      187.36      159.62     30.70 o 
   5   2   3       45.10       34.50      9.27 o 
   6   2   3       15.62       17.37      7.63 o 
   7   2   3      636.05      482.57     42.00 o 
   8   2   3      188.36      166.82     18.91 o 
   9   2   3        0.44       10.60      9.75 o 
  10   2   3      652.33      493.41     49.69 o 
  11   2   3       18.80       20.38      9.58 o 
  12   2   3      265.00      230.16     23.15 o 
  13   2   3      306.83      269.57     27.11 o 
 -14   3   3       22.15       26.72     16.59 o 
 -13   3   3        5.20        1.50     11.23 o 
 -12   3   3       14.18       17.46     10.21 o 
 -11   3   3        2.02        3.98      8.12 o 
 -10   3   3       20.68       16.56      8.59 o 
  -9   3   3       58.50       65.08     10.21 o 
  -8   3   3       96.12      100.03      9.22 o 
  -7   3   3       25.17       23.84      5.80 o 
  -6   3   3       35.08       51.18      6.43 o 
  -5   3   3     1657.72     1628.69     76.13 o 
  -4   3   3      352.80      288.80     13.29 o 
  -3   3   3        3.73        3.14      3.75 o 
  -2   3   3      350.81      391.55     19.18 o 
  -1   3   3      381.81      366.92     30.42 o 
   0   3   3     1468.37     1480.87     87.24 o 
   1   3   3      114.50      105.92      6.27 o 
   2   3   3     2414.52     2508.33    190.63 o 
   3   3   3      130.48      139.14     10.43 o 
   4   3   3     1647.97     1700.13     75.17 o 
   5   3   3       23.25       30.76      6.77 o 
   6   3   3     1064.39     1066.77     53.80 o 
   7   3   3       27.71       28.13      9.88 o 
   8   3   3      171.50      142.86     32.00 o 
   9   3   3       80.29       73.04     14.77 o 
  10   3   3      125.06      142.83     20.54 o 
  11   3   3      181.80      170.38     23.94 o 
  12   3   3       23.44       23.69     24.27 o 
  13   3   3      122.52       99.29     20.09 o 
 -13   4   3        7.16       13.61     12.40 o 
 -12   4   3      170.42      207.50     18.81 o 
 -11   4   3        1.01       13.39      8.98 o 
 -10   4   3     1567.17     1542.75     66.78 o 
  -9   4   3        0.44        5.10      7.95 o 
  -8   4   3      968.50      932.82     26.66 o 
  -7   4   3       83.37       76.64      8.35 o 
  -6   4   3       54.91       40.61      6.19 o 
  -5   4   3      426.11      414.28     20.08 o 
  -4   4   3     2544.00     2635.20    124.39 o 
  -3   4   3     2291.12     2500.12     91.88 o 
  -2   4   3      635.85      609.98     14.16 o 
  -1   4   3      730.46      754.48     36.87 o 
   0   4   3       79.11      122.29      6.38 o 
   1   4   3     1057.28     1210.04     54.66 o 
   2   4   3      445.17      503.46     35.22 o 
   3   4   3      527.23      506.27     23.34 o 
   4   4   3       50.06       43.89      7.50 o 
   5   4   3       26.99       19.74      6.43 o 
   6   4   3      453.09      414.27     41.16 o 
   7   4   3       96.42      105.50     27.01 o 
   8   4   3      377.86      329.05     26.91 o 
   9   4   3      332.02      267.32     25.93 o 
  10   4   3      561.84      527.34     37.53 o 
  11   4   3       94.91       97.79     19.50 o 
  12   4   3       67.17       43.05     22.10 o 
  13   4   3        3.13        3.77     17.83 o 
 -13   5   3       17.22       35.47     15.68 o 
 -12   5   3        1.12        6.54     10.78 o 
 -11   5   3       14.28       13.56      9.97 o 
 -10   5   3      563.82      527.11     25.32 o 
  -9   5   3      228.14      239.84     17.09 o 
  -8   5   3      332.63      300.78     15.39 o 
  -7   5   3       26.94       29.00      7.13 o 
  -6   5   3       28.46       29.16      6.40 o 
  -5   5   3      199.67      176.64     11.71 o 
  -4   5   3      788.07      726.22     45.66 o 
  -3   5   3      296.17      285.23     11.34 o 
  -2   5   3       82.57       75.43      6.24 o 
  -1   5   3      598.32      544.47     31.96 o 
   0   5   3     1087.51     1033.96     78.57 o 
   1   5   3     2543.14     2864.70    141.18 o 
   2   5   3      632.28      600.68     34.40 o 
   3   5   3      644.49      645.08     52.56 o 
   4   5   3      497.87      505.95     30.13 o 
   5   5   3      336.84      324.36     31.49 o 
   6   5   3      761.76      634.90     34.55 o 
   7   5   3     1680.13     1483.22     55.83 o 
   8   5   3        2.24       -1.19      9.90 o 
   9   5   3       73.71       76.33     16.84 o 
  10   5   3       21.31       24.67     13.80 o 
  11   5   3      119.06      108.08     21.88 o 
  12   5   3        2.35        5.78     17.31 o 
 -12   6   3        3.11        1.78     12.94 o 
 -11   6   3      225.47      262.37     23.76 o 
 -10   6   3       27.42       39.89     12.46 o 
  -9   6   3      302.53      297.93     18.91 o 
  -8   6   3       80.10       73.17     10.93 o 
  -7   6   3      386.87      353.58     23.43 o 
  -6   6   3      235.40      231.06     17.65 o 
  -5   6   3      605.75      547.79     31.97 o 
  -4   6   3        0.29        6.64      4.98 o 
  -3   6   3       87.17      109.88      7.82 o 
  -2   6   3        2.89        6.44      5.04 o 
  -1   6   3       20.06       26.53      5.92 o 
   0   6   3      465.15      423.97     24.66 o 
   1   6   3      580.62      620.76     32.15 o 
   2   6   3       34.14       43.87      8.48 o 
   3   6   3      583.08      663.78     58.77 o 
   4   6   3       29.63       25.99      8.06 o 
   5   6   3        0.05        6.55      7.16 o 
   6   6   3      348.85      314.68     26.12 o 
   7   6   3       42.20       53.31     14.24 o 
   8   6   3       97.62      108.98     18.72 o 
   9   6   3       77.22       68.55     22.90 o 
  10   6   3      826.46      756.65     62.05 o 
  11   6   3       11.52       15.41     16.64 o 
  12   6   3       51.41       39.54     20.22 o 
 -12   7   3       11.03       20.22     27.66 o 
 -11   7   3        0.30        3.06     15.63 o 
 -10   7   3        6.20        1.29     15.09 o 
  -9   7   3      110.91      106.04     16.34 o 
  -8   7   3       15.51       26.29     10.51 o 
  -7   7   3       14.50       12.46      9.44 o 
  -6   7   3     1275.61     1165.72     81.73 o 
  -5   7   3      577.38      556.68     32.84 o 
  -4   7   3       15.68       17.88      8.61 o 
  -3   7   3      826.61      771.63     34.71 o 
  -2   7   3      414.87      404.52     21.89 o 
  -1   7   3     1334.21     1262.07     70.06 o 
   0   7   3      406.96      407.18     29.52 o 
   1   7   3      522.53      481.23     39.93 o 
   2   7   3      502.80      514.51     44.02 o 
   3   7   3      552.39      560.74     33.86 o 
   4   7   3       45.61       49.68     10.25 o 
   5   7   3      311.01      332.60     31.89 o 
   6   7   3      161.89      146.80     20.14 o 
   7   7   3      405.10      357.09     30.49 o 
   8   7   3      623.77      603.72     40.29 o 
   9   7   3       13.49       19.32     14.57 o 
  10   7   3       67.66       66.50     19.63 o 
  11   7   3      170.98      172.24     29.01 o 
 -11   8   3        4.69       13.22     25.71 o 
 -10   8   3       55.72       51.07     19.68 o 
  -9   8   3      114.06      153.47     18.98 o 
  -8   8   3      203.15      189.51     19.81 o 
  -7   8   3       89.08       87.14     14.86 o 
  -6   8   3       40.15       35.56     11.11 o 
  -5   8   3      135.15      159.21     19.07 o 
  -4   8   3     1089.63     1082.92     62.25 o 
  -3   8   3     2238.05     2203.37     96.69 o 
  -2   8   3       24.32       14.50     10.70 o 
  -1   8   3      129.02      146.62     25.96 o 
   0   8   3        0.02        2.42      8.42 o 
   1   8   3      419.21      430.46     24.19 o 
   2   8   3       31.45       52.42     10.75 o 
   3   8   3       44.05       44.10     10.16 o 
   4   8   3      288.63      315.47     21.45 o 
   5   8   3      628.68      598.19     55.61 o 
   6   8   3       87.75       88.66     16.98 o 
   7   8   3        5.70       11.69     12.77 o 
   8   8   3      609.92      572.82     43.70 o 
   9   8   3      661.85      634.23     45.45 o 
  10   8   3        3.41        9.24     17.54 o 
 -10   9   3      198.84      224.56     45.43 o 
  -9   9   3        2.92       18.81     13.62 o 
  -8   9   3        7.27       12.98     12.89 o 
  -7   9   3        0.33        0.68     10.83 o 
  -6   9   3        0.03        4.40     10.16 o 
  -5   9   3      155.26      169.50     18.05 o 
  -4   9   3       76.00       79.04     13.54 o 
  -3   9   3      847.49      800.23     35.20 o 
  -2   9   3       23.23       12.08     10.43 o 
  -1   9   3      148.31      169.42     17.34 o 
   0   9   3        1.63        7.53      9.19 o 
   1   9   3      177.45      161.92     16.68 o 
   2   9   3      320.93      330.05     23.33 o 
   3   9   3        9.66       13.92      9.60 o 
   4   9   3        0.70        4.08      9.04 o 
   5   9   3      187.26      191.08     23.70 o 
   6   9   3       12.10        9.58     19.97 o 
   7   9   3       80.18       86.28     20.03 o 
   8   9   3      134.27      122.28     24.08 o 
   9   9   3      143.34      145.19     35.25 o 
  -9  10   3        2.37        4.72     17.87 o 
  -8  10   3      680.48      720.77     39.86 o 
  -7  10   3       12.74       18.06     13.41 o 
  -6  10   3       48.92       55.35     15.16 o 
  -5  10   3       91.64       81.03     15.40 o 
  -4  10   3      288.89      312.20     24.65 o 
  -3  10   3       29.88       28.02     11.54 o 
  -2  10   3      108.63      121.24     16.71 o 
  -1  10   3        7.19        9.29     10.06 o 
   0  10   3      639.78      655.82     57.31 o 
   1  10   3       11.71        9.95      9.63 o 
   2  10   3      252.03      223.70     20.77 o 
   3  10   3        7.09       11.09     10.83 o 
   4  10   3       43.23       41.94     12.41 o 
   5  10   3       51.96       81.38     19.51 o 
   6  10   3        9.93        2.60     14.89 o 
   7  10   3        0.02        1.67     16.20 o 
   8  10   3       18.99       41.29     21.78 o 
  -7  11   3       55.36       64.97     22.20 o 
  -6  11   3       18.45       38.97     15.96 o 
  -5  11   3        0.01        7.92     13.22 o 
  -4  11   3       28.47       27.41     13.52 o 
  -3  11   3       28.49       53.46     14.99 o 
  -2  11   3      119.98      150.00     19.44 o 
  -1  11   3      437.07      447.84     29.97 o 
   0  11   3       13.83       22.45     15.61 o 
   1  11   3      208.61      190.16     20.50 o 
   2  11   3       93.23      110.59     18.66 o 
   3  11   3      565.53      608.82     35.20 o 
   4  11   3        0.14        0.64     11.96 o 
   5  11   3       39.82       35.40     18.88 o 
   6  11   3      470.82      467.00     42.09 o 
  -5  12   3       12.23       16.36     18.49 o 
  -4  12   3        1.56       10.97     14.60 o 
  -3  12   3        8.49       28.18     15.47 o 
  -2  12   3      197.29      234.59     25.15 o 
  -1  12   3        6.32       29.75     15.57 o 
   0  12   3        8.37        8.61     13.29 o 
   1  12   3      125.91      123.74     19.36 o 
   2  12   3      109.23      105.32     19.13 o 
   3  12   3      270.30      295.02     40.30 o 
   4  12   3       89.98      104.44     33.30 o 
 -14   0   4      511.63      644.99     47.53 o 
 -12   0   4      247.63      262.79     21.89 o 
 -10   0   4     5626.73     5305.51    256.06 o 
  -8   0   4     1098.33     1091.38     94.41 o 
  -6   0   4       33.84       23.75      5.43 o 
  -4   0   4      214.57      161.98     11.58 o 
  -2   0   4      564.19      483.11     47.49 o 
   0   0   4      533.94      652.70     15.88 o 
   2   0   4       10.21        9.82      4.20 o 
   4   0   4      358.54      428.92     27.70 o 
   6   0   4        6.49       13.37      7.14 o 
   8   0   4      142.47      112.40     16.55 o 
  10   0   4      682.16      501.90     35.86 o 
  12   0   4     2204.06     1712.51    102.50 o 
 -14   1   4       19.99       49.43     14.15 o 
 -13   1   4       70.24       60.43     11.53 o 
 -12   1   4       12.21       21.08      8.65 o 
 -11   1   4       28.24       36.22      8.60 o 
 -10   1   4        1.61        6.74      6.62 o 
  -9   1   4      184.97      169.07     12.01 o 
  -8   1   4      132.22      133.48     10.64 o 
  -7   1   4      118.88       77.34      6.44 o 
  -6   1   4      269.27      238.59     13.24 o 
  -5   1   4      248.43      239.77      9.44 o 
  -4   1   4      539.73      439.09     14.23 o 
  -3   1   4      822.72      668.59     46.79 o 
  -2   1   4     3315.38     3276.23    259.60 o 
  -1   1   4       16.69       24.08      4.76 o 
   0   1   4       66.18       44.76      3.67 o 
   1   1   4    51487.71    61737.41   1661.74 o 
   2   1   4     2897.66     3496.71    176.78 o 
   3   1   4      514.03      599.60     52.55 o 
   4   1   4      459.05      404.37     21.32 o 
   5   1   4      974.88      928.79     34.27 o 
   6   1   4      109.29      121.16     14.70 o 
   7   1   4       20.92       18.98      7.50 o 
   8   1   4      116.29      109.96     13.76 o 
   9   1   4        6.96        6.98      7.82 o 
  10   1   4      124.30      106.67     15.39 o 
  11   1   4        3.91       15.76     10.59 o 
  12   1   4       21.14       16.29     11.78 o 
  13   1   4      232.18      189.70     23.94 o 
 -14   2   4      350.40      395.68     27.14 o 
 -13   2   4      161.22      191.35     16.66 o 
 -12   2   4      221.54      239.44     19.24 o 
 -11   2   4      195.78      219.74     17.46 o 
 -10   2   4       33.61       39.78      9.18 o 
  -9   2   4       19.94       15.46      7.32 o 
  -8   2   4      659.15      636.88     30.46 o 
  -7   2   4      203.51      198.49     10.61 o 
  -6   2   4        8.73       15.22      4.68 o 
  -5   2   4      266.27      299.04     19.93 o 
  -4   2   4    10783.16    10820.28    739.64 o 
  -3   2   4       36.21       33.15      4.33 o 
  -2   2   4     1484.38     1540.14    111.53 o 
  -1   2   4     2152.02     2332.13    207.34 o 
   0   2   4     4358.59     4894.47    266.91 o 
   1   2   4      174.26      191.90      9.24 o 
   2   2   4      295.78      287.54     15.35 o 
   3   2   4     1839.51     2114.02    179.28 o 
   4   2   4       15.13       11.20      7.51 o 
   5   2   4      117.92      121.36     13.76 o 
   6   2   4      376.36      278.21     21.24 o 
   7   2   4      715.38      626.62     33.47 o 
   8   2   4      872.19      832.03     40.90 o 
   9   2   4       44.73       43.85     13.44 o 
  10   2   4        8.32        6.18      9.85 o 
  11   2   4      118.71      141.86     18.50 o 
  12   2   4      141.00      108.37     18.29 o 
  13   2   4      313.92      327.91     29.65 o 
 -14   3   4        3.89       17.17     19.73 o 
 -13   3   4       25.15       44.60     15.50 o 
 -12   3   4        5.33        8.27     11.09 o 
 -11   3   4       26.77       36.72     10.55 o 
 -10   3   4       63.27       57.50     10.78 o 
  -9   3   4      122.15      122.30     13.74 o 
  -8   3   4        7.58       11.05      6.10 o 
  -7   3   4      739.15      706.11     43.92 o 
  -6   3   4      194.66      207.70     16.40 o 
  -5   3   4     1729.58     1410.28     56.13 o 
  -4   3   4       64.56       78.97      6.87 o 
  -3   3   4     3315.35     3189.98    182.92 o 
  -2   3   4     1178.57     1258.04     86.04 o 
  -1   3   4     4393.83     4590.80    319.38 o 
   0   3   4       17.46       12.32      3.59 o 
   1   3   4     6895.03     7873.81    255.70 o 
   2   3   4     1255.82     1325.71     70.76 o 
   3   3   4     1320.08     1303.24     65.44 o 
   4   3   4      405.66      433.97     45.00 o 
   5   3   4      985.15      907.96     36.11 o 
   6   3   4      801.24      743.02     34.99 o 
   7   3   4     1683.45     1621.56    181.41 o 
   8   3   4      113.91      103.08     16.50 o 
   9   3   4       26.22       19.82     11.12 o 
  10   3   4       47.23       50.39     14.75 o 
  11   3   4      111.07      102.84     20.22 o 
  12   3   4       63.32       59.54     15.27 o 
  13   3   4       72.51       63.31     18.31 o 
 -13   4   4      137.19      134.40     20.41 o 
 -12   4   4      167.59      175.70     20.36 o 
 -11   4   4      344.87      366.28     22.21 o 
 -10   4   4      927.52      845.03     52.64 o 
  -9   4   4       26.63       26.49      8.82 o 
  -8   4   4        4.03       17.72      6.97 o 
  -7   4   4      467.30      424.07     17.09 o 
  -6   4   4       42.45       45.58      6.80 o 
  -5   4   4       30.30       42.69      6.22 o 
  -4   4   4       88.94      101.05      7.53 o 
  -3   4   4      272.65      351.41     14.83 o 
  -2   4   4      759.79      854.12     38.48 o 
  -1   4   4       10.01       16.78      4.54 o 
   0   4   4      227.68      247.69     15.15 o 
   1   4   4       90.64       78.57      6.21 o 
   2   4   4       73.29       65.63      8.69 o 
   3   4   4        5.66        5.53      6.14 o 
   4   4   4       15.28       20.10      6.67 o 
   5   4   4     1631.74     1629.99     92.59 o 
   6   4   4      142.86      159.08     16.04 o 
   7   4   4        0.80        8.48     10.00 o 
   8   4   4       12.04        8.93     10.43 o 
   9   4   4     1302.34     1127.51     52.41 o 
  10   4   4      162.80      152.19     22.29 o 
  11   4   4      347.46      346.54     33.50 o 
  12   4   4      110.09       96.03     30.16 o 
  13   4   4       98.50      107.49     20.50 o 
 -13   5   4       12.17       32.19     15.99 o 
 -12   5   4       23.84       31.73     13.62 o 
 -11   5   4       26.49       26.25     12.45 o 
 -10   5   4        2.76       12.15      9.33 o 
  -9   5   4      919.95      851.25     36.07 o 
  -8   5   4      261.23      257.08     17.16 o 
  -7   5   4       98.99       97.56      9.69 o 
  -6   5   4        1.20        8.65      5.74 o 
  -5   5   4        9.37        7.09      5.01 o 
  -4   5   4      262.04      243.74     13.38 o 
  -3   5   4     2085.81     2017.91     96.57 o 
  -2   5   4      423.75      383.97     12.49 o 
  -1   5   4      828.79      839.42     38.16 o 
   0   5   4      538.81      564.15     31.14 o 
   1   5   4        3.70        8.48      3.96 o 
   2   5   4      134.44      153.49     13.25 o 
   3   5   4      273.18      264.15     21.81 o 
   4   5   4       25.34       14.49      6.44 o 
   5   5   4     1534.83     1506.56    107.61 o 
   6   5   4      555.02      546.76     32.05 o 
   7   5   4      167.88      185.74     43.92 o 
   8   5   4      451.14      392.29     49.01 o 
   9   5   4       27.96       39.33     13.99 o 
  10   5   4       10.58       14.28     12.17 o 
  11   5   4       20.44       35.81     17.69 o 
  12   5   4      108.66      109.43     24.75 o 
 -12   6   4      376.25      445.27     56.23 o 
 -11   6   4       88.14       78.98     19.76 o 
 -10   6   4      198.29      220.13     26.12 o 
  -9   6   4       93.07       81.05     14.45 o 
  -8   6   4       63.86       72.93      9.83 o 
  -7   6   4       83.01       84.66      9.52 o 
  -6   6   4      342.38      382.67     16.23 o 
  -5   6   4      393.99      397.47     17.27 o 
  -4   6   4     1054.23      996.71     44.55 o 
  -3   6   4       63.67       66.57      6.87 o 
  -2   6   4        4.46        8.84      5.56 o 
  -1   6   4      131.22      131.22      9.99 o 
   0   6   4      103.33       97.46      9.05 o 
   1   6   4      351.32      361.93     34.94 o 
   2   6   4       47.38       57.70      9.29 o 
   3   6   4      505.90      571.78     42.60 o 
   4   6   4     1196.86     1212.84     91.19 o 
   5   6   4      904.26      944.70     75.06 o 
   6   6   4       22.86       26.33     12.36 o 
   7   6   4       43.04       52.95     14.02 o 
   8   6   4     1034.40      889.32     94.87 o 
   9   6   4        0.92       -2.22     11.86 o 
  10   6   4      370.70      319.53     42.36 o 
  11   6   4       85.21       65.10     29.61 o 
  12   6   4        8.87        8.73     17.50 o 
 -12   7   4       31.81       53.38     31.35 o 
 -11   7   4       87.64      125.10     33.88 o 
 -10   7   4       39.49       44.64     26.08 o 
  -9   7   4      103.17      119.92     22.99 o 
  -8   7   4       80.87       62.53     12.74 o 
  -7   7   4      929.24      811.10     37.29 o 
  -6   7   4      447.49      421.79     33.72 o 
  -5   7   4      223.01      194.72     17.24 o 
  -4   7   4      169.04      178.49     16.15 o 
  -3   7   4     1137.60     1090.72     65.57 o 
  -2   7   4      528.47      460.28     23.28 o 
  -1   7   4       50.71       50.61      9.90 o 
   0   7   4      455.28      471.02     31.73 o 
   1   7   4        2.25        7.79      6.32 o 
   2   7   4      403.83      393.92     40.14 o 
   3   7   4        0.82        5.00      7.99 o 
   4   7   4       47.63       46.26     10.33 o 
   5   7   4       23.99       28.58      9.35 o 
   6   7   4       84.67      103.78     19.25 o 
   7   7   4      352.70      352.10     30.54 o 
   8   7   4      638.68      534.59     38.91 o 
   9   7   4      196.53      172.69     25.55 o 
  10   7   4       97.72      103.09     23.02 o 
  11   7   4      128.56      100.29     23.61 o 
 -11   8   4        5.62        8.45     24.34 o 
 -10   8   4      194.94      213.22     42.18 o 
  -9   8   4       85.16      114.87     21.50 o 
  -8   8   4       37.88       59.01     17.04 o 
  -7   8   4      348.09      313.12     23.47 o 
  -6   8   4       21.67       17.87     10.53 o 
  -5   8   4       92.11       78.34     12.95 o 
  -4   8   4       41.70       47.46     11.09 o 
  -3   8   4     1633.20     1529.34     45.37 o 
  -2   8   4        8.18       11.80      9.22 o 
  -1   8   4      527.49      582.74     30.68 o 
   0   8   4       18.28       34.69     10.35 o 
   1   8   4       46.29       45.47     10.95 o 
   2   8   4      562.94      559.82     29.36 o 
   3   8   4      279.23      256.34     20.00 o 
   4   8   4       81.37       84.60     13.31 o 
   5   8   4      128.37      148.75     18.38 o 
   6   8   4      130.35      131.15     20.45 o 
   7   8   4      192.50      178.09     23.97 o 
   8   8   4       23.19       18.81     15.52 o 
   9   8   4       12.35       30.80     18.49 o 
  10   8   4      214.10      237.40     32.50 o 
 -10   9   4        0.70       23.62     27.45 o 
  -9   9   4       73.48      124.03     24.26 o 
  -8   9   4      121.76      151.49     25.16 o 
  -7   9   4        2.00       -3.30     14.10 o 
  -6   9   4      805.27      850.79     38.33 o 
  -5   9   4      372.17      380.36     25.87 o 
  -4   9   4      113.01       95.96     14.61 o 
  -3   9   4       28.31       36.01     10.68 o 
  -2   9   4      265.28      227.68     20.39 o 
  -1   9   4     2816.60     2657.52    127.21 o 
   0   9   4      103.16      105.19     14.85 o 
   1   9   4      360.12      364.81     24.32 o 
   2   9   4      134.50      144.27     16.47 o 
   3   9   4      396.22      417.08     36.82 o 
   4   9   4       49.37       66.52     13.17 o 
   5   9   4      315.00      351.24     31.23 o 
   6   9   4       75.85       92.69     19.30 o 
   7   9   4       17.42       31.28     17.19 o 
   8   9   4      240.16      256.12     31.58 o 
   9   9   4        0.83        0.52     17.12 o 
  -8  10   4       74.65       87.15     23.78 o 
  -7  10   4       18.87       42.07     18.64 o 
  -6  10   4        3.46        5.42     14.70 o 
  -5  10   4       13.82       32.32     13.01 o 
  -4  10   4        0.44       11.67     11.44 o 
  -3  10   4        7.19        9.75     11.02 o 
  -2  10   4       22.52       25.66     11.75 o 
  -1  10   4      125.54      125.27     17.24 o 
   0  10   4       90.10       82.29     14.53 o 
   1  10   4       11.28       14.90     10.57 o 
   2  10   4        0.64        7.14     10.61 o 
   3  10   4      754.59      754.09     36.75 o 
   4  10   4      104.63       94.13     15.38 o 
   5  10   4      579.48      519.32     81.37 o 
   6  10   4      143.98      134.40     24.79 o 
   7  10   4       44.32       64.54     22.88 o 
   8  10   4        3.48        4.21     17.99 o 
  -7  11   4      160.95      216.45     31.01 o 
  -6  11   4        6.84       25.15     18.63 o 
  -5  11   4       92.10       97.63     23.82 o 
  -4  11   4       76.15       92.71     17.86 o 
  -3  11   4      220.75      205.72     22.52 o 
  -2  11   4       81.25       82.68     16.53 o 
  -1  11   4      287.88      303.40     25.50 o 
   0  11   4        2.25       20.47     12.09 o 
   1  11   4        0.60       -0.41     11.65 o 
   2  11   4      181.55      188.98     21.50 o 
   3  11   4       47.88       63.10     16.28 o 
   4  11   4      183.24      193.67     22.49 o 
   5  11   4       17.26        0.86     16.98 o 
   6  11   4       46.74       59.30     21.61 o 
  -4  12   4       34.39       55.21     20.83 o 
  -3  12   4       40.58       53.38     16.99 o 
  -2  12   4      109.26      114.67     20.08 o 
  -1  12   4       31.54       38.27     15.31 o 
   0  12   4       85.24      100.90     19.60 o 
   1  12   4       12.26        0.59     13.93 o 
   2  12   4       23.98       19.38     14.54 o 
   3  12   4      187.82      200.91     24.29 o 
 -13   0   5        4.63      -11.12     20.15 o 
 -11   0   5        0.08       12.87      9.53 o 
  -9   0   5      908.10      824.97     50.35 o 
  -7   0   5       81.21       94.37     12.78 o 
  -5   0   5       62.75       64.64      9.20 o 
  -3   0   5        2.50        0.84      4.25 o 
  -1   0   5      805.91      839.54     37.13 o 
   1   0   5       91.82       69.64      7.75 o 
   3   0   5    19418.15    23596.31    166.71 o 
   5   0   5      689.31      889.17     34.14 o 
   7   0   5     1501.77     1505.86     51.41 o 
   9   0   5      827.96      806.77     43.07 o 
  11   0   5       12.45      -11.27     15.96 o 
  13   0   5      155.34      202.75     41.89 o 
 -14   1   5        3.11        5.00     17.41 o 
 -13   1   5       12.72       25.35     11.50 o 
 -12   1   5      131.69      179.09     19.64 o 
 -11   1   5      168.39      180.13     13.96 o 
 -10   1   5       54.94       62.65     11.01 o 
  -9   1   5      213.63      211.22     13.15 o 
  -8   1   5     3238.66     3183.91    153.23 o 
  -7   1   5     2942.62     2648.40     80.42 o 
  -6   1   5      265.87      242.08     12.06 o 
  -5   1   5       39.92       20.43      4.06 o 
  -4   1   5      156.30      129.94     14.73 o 
  -3   1   5     1083.00      939.21     89.02 o 
  -2   1   5      150.07      141.81     10.22 o 
  -1   1   5     3890.42     4395.96    138.70 o 
   0   1   5      779.08      816.48     33.58 o 
   1   1   5       97.85      129.75     11.01 o 
   2   1   5      544.69      670.85     36.77 o 
   3   1   5     1533.61     1775.34     74.22 o 
   4   1   5       46.76       66.45     15.10 o 
   5   1   5      158.12      171.14     13.04 o 
   6   1   5        9.02        7.67      6.43 o 
   7   1   5        2.55        0.39      7.03 o 
   8   1   5      136.88      145.15     15.50 o 
   9   1   5       62.80       75.56     12.85 o 
  10   1   5       17.91       17.78      9.97 o 
  11   1   5      348.03      311.85     25.77 o 
  12   1   5      145.43      146.87     20.42 o 
  13   1   5      132.04      119.19     20.38 o 
 -14   2   5      110.64      138.03     27.38 o 
 -13   2   5       87.87      121.14     15.87 o 
 -12   2   5      146.44      183.59     20.56 o 
 -11   2   5      241.80      228.72     18.05 o 
 -10   2   5       48.89       45.68      9.87 o 
  -9   2   5      106.87      117.24     12.04 o 
  -8   2   5       14.29       13.16      6.75 o 
  -7   2   5      141.59      136.66      9.18 o 
  -6   2   5       18.99       24.53      5.19 o 
  -5   2   5       37.22       49.65      5.78 o 
  -4   2   5      426.61      451.95     21.42 o 
  -3   2   5     1323.08     1291.14     69.13 o 
  -2   2   5      377.30      370.34     33.61 o 
  -1   2   5        6.92        3.58      3.24 o 
   0   2   5     4205.65     4512.35    218.89 o 
   1   2   5      433.12      523.18     29.42 o 
   2   2   5       72.80       80.34      9.70 o 
   3   2   5        0.35        5.12      7.03 o 
   4   2   5     1835.13     1995.32    185.99 o 
   5   2   5        0.82        8.57      7.57 o 
   6   2   5       22.05       17.62     11.09 o 
   7   2   5      958.98      891.71     40.56 o 
   8   2   5      387.36      373.87     41.93 o 
   9   2   5       51.11       55.77     12.54 o 
  10   2   5      680.77      563.03     31.98 o 
  11   2   5       44.27       46.59     13.63 o 
  12   2   5        0.04       -3.34     11.74 o 
  13   2   5      117.90      104.45     19.56 o 
 -13   3   5        3.49       11.23     13.44 o 
 -12   3   5       19.18       29.03     12.49 o 
 -11   3   5      138.57      152.14     17.96 o 
 -10   3   5       45.87       48.48     10.45 o 
  -9   3   5       70.12       63.98     10.28 o 
  -8   3   5      652.26      592.03     35.40 o 
  -7   3   5       33.63       32.48      6.51 o 
  -6   3   5      195.93      166.93      9.82 o 
  -5   3   5      902.48      922.42     64.07 o 
  -4   3   5     4267.01     4217.54    222.72 o 
  -3   3   5       77.51       69.11      6.17 o 
  -2   3   5     1322.39     1327.97     90.11 o 
  -1   3   5      116.36      109.95     11.69 o 
   0   3   5     2334.01     2548.82    175.79 o 
   1   3   5        2.89        6.91      4.58 o 
   2   3   5      416.24      486.66     47.56 o 
   3   3   5        7.51       11.56      8.22 o 
   4   3   5      387.29      387.72     28.89 o 
   5   3   5      109.03       91.28     13.33 o 
   6   3   5      483.00      502.65     41.57 o 
   7   3   5      173.71      146.54     18.62 o 
   8   3   5      573.33      507.87     52.66 o 
   9   3   5      142.66      133.44     20.10 o 
  10   3   5       10.69       27.61     13.70 o 
  11   3   5       93.04       85.39     16.24 o 
  12   3   5      452.88      432.79     40.29 o 
  13   3   5        6.56        1.16     13.72 o 
 -13   4   5      192.22      227.11     24.77 o 
 -12   4   5      121.34      151.82     19.55 o 
 -11   4   5       24.78       14.18     11.25 o 
 -10   4   5      517.83      513.57     29.55 o 
  -9   4   5       53.58       43.84     10.29 o 
  -8   4   5      119.23      108.99     10.41 o 
  -7   4   5        0.10        2.30      5.65 o 
  -6   4   5      129.14      136.18      9.89 o 
  -5   4   5      278.45      288.55     12.65 o 
  -4   4   5      309.05      349.43     18.48 o 
  -3   4   5       60.82       73.37      6.54 o 
  -2   4   5     1054.22     1156.01     78.82 o 
  -1   4   5      671.76      742.40     63.59 o 
   0   4   5        2.60        3.95      4.20 o 
   1   4   5      220.96      233.39     11.70 o 
   2   4   5      537.06      491.80     30.84 o 
   3   4   5      880.41     1017.04     51.82 o 
   4   4   5      107.87      114.55     11.42 o 
   5   4   5      127.71      142.87     12.89 o 
   6   4   5       27.59       33.98      8.87 o 
   7   4   5     1316.65     1278.97    163.64 o 
   8   4   5      701.21      656.32     49.69 o 
   9   4   5       81.56       82.69     17.54 o 
  10   4   5       12.37        9.64     12.61 o 
  11   4   5       47.10       40.42     16.98 o 
  12   4   5       95.56       79.53     32.65 o 
 -13   5   5       51.48       65.36     17.94 o 
 -12   5   5       10.03       41.19     14.81 o 
 -11   5   5       42.83       54.38     13.89 o 
 -10   5   5       83.28       84.07     14.47 o 
  -9   5   5       33.39       42.61     11.69 o 
  -8   5   5       86.85       63.48      9.15 o 
  -7   5   5      663.54      594.24     25.13 o 
  -6   5   5     2459.36     2374.32    124.64 o 
  -5   5   5     1149.92     1041.22     41.82 o 
  -4   5   5       40.38       28.09      5.77 o 
  -3   5   5      206.95      221.14     10.74 o 
  -2   5   5      132.24      149.17     14.49 o 
  -1   5   5     1998.67     2008.46     94.88 o 
   0   5   5     1621.08     1680.32     88.52 o 
   1   5   5     1021.65     1080.25     54.60 o 
   2   5   5      335.33      398.88     20.21 o 
   3   5   5      107.65       96.87     10.80 o 
   4   5   5      295.82      318.19     25.13 o 
   5   5   5        1.16        7.21      6.78 o 
   6   5   5      205.38      218.94     16.89 o 
   7   5   5       55.90       53.45     14.46 o 
   8   5   5      141.75      139.83     20.19 o 
   9   5   5      110.64      104.54     19.71 o 
  10   5   5       65.14       54.03     18.30 o 
  11   5   5        5.02        8.87     15.72 o 
  12   5   5      181.23      205.77     30.07 o 
 -12   6   5       51.72       79.47     21.43 o 
 -11   6   5      468.27      457.14     37.46 o 
 -10   6   5        1.29        7.46     13.68 o 
  -9   6   5       27.35       36.81     11.81 o 
  -8   6   5        0.99       10.64      8.47 o 
  -7   6   5       68.37       83.95      9.79 o 
  -6   6   5      153.05      153.65     11.47 o 
  -5   6   5        5.17        0.36      5.89 o 
  -4   6   5      159.30      167.60     10.54 o 
  -3   6   5      866.30      877.86     47.10 o 
  -2   6   5        0.04        2.60      5.31 o 
  -1   6   5       18.74        8.87      5.62 o 
   0   6   5      533.19      543.16     21.63 o 
   1   6   5      636.54      619.88     24.09 o 
   2   6   5       59.03       54.19      7.92 o 
   3   6   5        0.88        8.03      7.28 o 
   4   6   5        0.52        6.36      7.33 o 
   5   6   5     1501.88     1551.95     95.27 o 
   6   6   5        5.94       15.32     12.18 o 
   7   6   5     1404.07     1304.50     55.99 o 
   8   6   5      665.67      689.69    108.92 o 
   9   6   5      488.33      473.89     67.07 o 
  10   6   5      299.05      289.08     32.03 o 
  11   6   5      444.12      434.67     57.03 o 
 -11   7   5      205.41      247.39     43.70 o 
 -10   7   5        1.09        7.73     22.32 o 
  -9   7   5      768.56      780.56     44.71 o 
  -8   7   5        4.73        6.37     12.27 o 
  -7   7   5      232.30      239.70     24.91 o 
  -6   7   5       93.08       87.55     13.38 o 
  -5   7   5      195.22      176.04     16.53 o 
  -4   7   5     1511.20     1363.24     40.67 o 
  -3   7   5     2290.22     2333.07    112.07 o 
  -2   7   5      684.44      758.52     40.39 o 
  -1   7   5      258.67      248.24     24.60 o 
   0   7   5        0.00        1.84      6.47 o 
   1   7   5      159.79      162.54     12.31 o 
   2   7   5      139.66      147.38     12.48 o 
   3   7   5        1.17        0.44      9.28 o 
   4   7   5      776.03      809.87     50.32 o 
   5   7   5     1047.98     1151.81     80.10 o 
   6   7   5       60.33       55.54     15.40 o 
   7   7   5        3.25        9.83     12.66 o 
   8   7   5      345.32      369.26     49.37 o 
   9   7   5        4.59       12.68     14.86 o 
  10   7   5       87.36       79.02     24.16 o 
  11   7   5      134.55      109.13     32.68 o 
 -11   8   5       11.37       18.42     27.09 o 
 -10   8   5        3.39      -13.58     23.55 o 
  -9   8   5      369.81      463.78     37.52 o 
  -8   8   5       13.06       22.65     16.32 o 
  -7   8   5       39.98       54.67     16.92 o 
  -6   8   5        3.97       16.99     12.16 o 
  -5   8   5       91.53       81.18     13.38 o 
  -4   8   5      407.30      377.03     24.26 o 
  -3   8   5      652.69      612.78     29.23 o 
  -2   8   5       94.03       93.96     13.78 o 
  -1   8   5       15.44       11.46     10.31 o 
   0   8   5      464.43      476.05     25.84 o 
   1   8   5      198.10      220.47     18.61 o 
   2   8   5       41.36       37.71     10.93 o 
   3   8   5     2099.73     2158.15    168.86 o 
   4   8   5      313.02      364.16     39.93 o 
   5   8   5      820.80      929.09     93.28 o 
   6   8   5      140.07      149.02     41.75 o 
   7   8   5      109.31       94.52     20.05 o 
   8   8   5      404.39      403.25     73.46 o 
   9   8   5      417.43      385.51     38.51 o 
  10   8   5       41.93       41.49     20.12 o 
  -9   9   5       53.84       67.31     21.55 o 
  -8   9   5      318.25      399.70     36.21 o 
  -7   9   5      149.06      147.19     33.77 o 
  -6   9   5     1598.90     1517.02     64.62 o 
  -5   9   5        8.65        8.19     16.69 o 
  -4   9   5       26.10       36.93     11.40 o 
  -3   9   5      250.03      232.30     20.11 o 
  -2   9   5      852.30      829.01     52.07 o 
  -1   9   5      781.08      776.66     49.33 o 
   0   9   5       61.17       67.10     15.90 o 
   1   9   5       27.47       34.53     11.53 o 
   2   9   5     1240.74     1154.45     75.68 o 
   3   9   5      131.84      141.67     17.04 o 
   4   9   5      215.77      218.36     20.85 o 
   5   9   5        0.01        5.72     12.97 o 
   6   9   5        9.60       15.54     15.15 o 
   7   9   5       73.14       88.18     40.05 o 
   8   9   5       27.31       41.78     19.72 o 
   9   9   5        4.92       -2.23     16.98 o 
  -8  10   5        3.88        1.43     18.44 o 
  -7  10   5      172.51      164.50     26.76 o 
  -6  10   5       22.99       20.27     16.42 o 
  -5  10   5        5.46       19.13     15.32 o 
  -4  10   5        9.26       18.26     15.05 o 
  -3  10   5       49.25       45.49     13.67 o 
  -2  10   5        0.06        4.92     10.75 o 
  -1  10   5        3.13        7.23     10.37 o 
   0  10   5       88.99      108.83     16.21 o 
   1  10   5        1.01        0.33     10.75 o 
   2  10   5      380.68      416.93     36.91 o 
   3  10   5        0.08        5.47     11.02 o 
   4  10   5        7.36       13.04     11.87 o 
   5  10   5       29.67       36.33     18.73 o 
   6  10   5      241.65      275.68     33.11 o 
   7  10   5       14.14       22.82     19.19 o 
  -6  11   5      309.19      343.84     37.43 o 
  -5  11   5       18.06       21.88     18.34 o 
  -4  11   5       74.66       76.33     21.24 o 
  -3  11   5      441.77      442.61     39.27 o 
  -2  11   5       89.07       86.66     21.14 o 
  -1  11   5       31.05       27.23     15.22 o 
   0  11   5      218.61      247.71     23.73 o 
   1  11   5       22.80       24.54     12.87 o 
   2  11   5      179.48      212.46     22.36 o 
   3  11   5       48.61       56.38     15.72 o 
   4  11   5      167.81      187.15     22.38 o 
   5  11   5        3.43       23.89     17.82 o 
  -3  12   5       76.80       84.65     23.71 o 
  -2  12   5       32.68        9.50     21.96 o 
  -1  12   5        7.32       17.94     17.98 o 
   0  12   5      128.46      147.39     21.64 o 
   1  12   5        1.69        2.78     14.35 o 
   2  12   5      211.49      267.03     27.05 o 
   3  12   5      294.16      355.82     37.33 o 
 -14   0   6      101.11      110.58     34.67 o 
 -12   0   6      568.03      570.91     58.87 o 
 -10   0   6     2090.58     1947.46     90.69 o 
  -8   0   6       90.18       88.16     11.34 o 
  -6   0   6     2624.06     2458.12    215.86 o 
  -4   0   6       36.60       27.19      6.22 o 
  -2   0   6      659.93      673.98     38.07 o 
   0   0   6      157.86      201.00     35.57 o 
   2   0   6     2562.10     2825.44     66.74 o 
   4   0   6     3589.21     4081.27     69.59 o 
   6   0   6      942.74     1028.22     40.68 o 
   8   0   6      806.08      647.88     37.41 o 
  10   0   6      220.92      199.14     34.89 o 
  12   0   6       76.35      125.61     33.88 o 
 -14   1   6       78.83      112.60     24.92 o 
 -13   1   6       58.92       65.63     21.40 o 
 -12   1   6      122.79      156.86     23.85 o 
 -11   1   6      113.20      122.89     13.99 o 
 -10   1   6       18.28       33.20     11.12 o 
  -9   1   6      828.54      827.88     38.76 o 
  -8   1   6     1256.26     1172.44     53.34 o 
  -7   1   6      494.56      426.47     15.78 o 
  -6   1   6      603.66      499.47     23.70 o 
  -5   1   6     2618.30     2622.47    188.54 o 
  -4   1   6      785.65      676.99     54.05 o 
  -3   1   6       54.31       66.67      7.52 o 
  -2   1   6       21.01       14.69      5.54 o 
  -1   1   6     2659.46     2920.73     74.15 o 
   0   1   6      252.31      282.58     15.82 o 
   1   1   6       53.84       69.12      5.54 o 
   2   1   6     1657.62     1920.14     31.77 o 
   3   1   6     2432.94     2823.26     43.13 o 
   4   1   6     3279.61     3784.42     86.05 o 
   5   1   6       93.66      102.23     10.96 o 
   6   1   6        3.48        6.10      6.74 o 
   7   1   6      312.66      331.04     21.03 o 
   8   1   6      176.04      156.98     16.41 o 
   9   1   6      139.24      143.46     16.78 o 
  10   1   6      485.34      523.04     31.18 o 
  11   1   6       11.43       11.71     10.36 o 
  12   1   6      118.18      115.62     18.96 o 
  13   1   6       20.27       15.20     18.40 o 
 -13   2   6        3.77       19.21     18.25 o 
 -12   2   6        4.69       19.78     14.91 o 
 -11   2   6       23.19       28.01     11.33 o 
 -10   2   6       63.05       61.49     12.94 o 
  -9   2   6      171.27      167.46     29.28 o 
  -8   2   6        6.49        8.70      6.62 o 
  -7   2   6       20.95       17.94      5.67 o 
  -6   2   6       73.00       66.70      6.92 o 
  -5   2   6      712.30      682.95     50.00 o 
  -4   2   6      273.79      243.64      9.42 o 
  -3   2   6        1.29       -1.61      5.27 o 
  -2   2   6     2826.48     2827.04    190.39 o 
  -1   2   6       10.20        5.14      3.81 o 
   0   2   6     4409.03     4572.82    213.36 o 
   1   2   6      675.01      675.84     35.80 o 
   2   2   6      212.93      225.71     12.54 o 
   3   2   6       26.41       51.31     18.53 o 
   4   2   6      620.55      673.67     40.56 o 
   5   2   6      986.81      977.96     37.87 o 
   6   2   6      200.83      182.14     27.16 o 
   7   2   6      145.53      174.80     29.69 o 
   8   2   6      189.29      176.93     17.38 o 
   9   2   6      119.26      125.50     16.57 o 
  10   2   6       29.95       32.41     11.00 o 
  11   2   6      157.91      166.21     20.43 o 
  12   2   6       50.18       50.51     15.51 o 
 -13   3   6      383.95      465.50     41.06 o 
 -12   3   6        3.37      -10.18     14.12 o 
 -11   3   6      643.79      694.16     34.79 o 
 -10   3   6      191.29      206.06     19.39 o 
  -9   3   6      946.33      968.86     46.79 o 
  -8   3   6       42.46       41.34      8.80 o 
  -7   3   6      934.13      855.36     41.75 o 
  -6   3   6       27.39       19.45      5.43 o 
  -5   3   6      135.88       93.83      9.96 o 
  -4   3   6       46.45       61.06      6.01 o 
  -3   3   6     2734.52     3058.62    228.93 o 
  -2   3   6      126.90      133.65     13.09 o 
  -1   3   6      112.78      108.45      9.28 o 
   0   3   6      656.66      671.42     27.61 o 
   1   3   6     1279.21     1551.90     66.92 o 
   2   3   6      284.89      338.59     15.50 o 
   3   3   6      334.05      341.05     57.21 o 
   4   3   6        0.00       -1.22      6.69 o 
   5   3   6      230.00      232.10     27.59 o 
   6   3   6       54.92       58.37     13.27 o 
   7   3   6        0.16       -4.00      8.75 o 
   8   3   6       29.17       33.60     12.86 o 
   9   3   6      851.54      772.00     63.71 o 
  10   3   6        3.43        4.81     11.99 o 
  11   3   6        4.84       -1.86     11.83 o 
  12   3   6       19.12       24.47     14.66 o 
 -13   4   6      126.16      205.13     30.00 o 
 -12   4   6        0.16        3.51     13.03 o 
 -11   4   6       78.64       80.44     14.69 o 
 -10   4   6       35.76       53.57     13.34 o 
  -9   4   6      138.07      146.79     16.61 o 
  -8   4   6      510.62      502.86     22.19 o 
  -7   4   6       21.31       31.57      7.56 o 
  -6   4   6      120.83      118.20      9.15 o 
  -5   4   6      228.56      213.24     11.00 o 
  -4   4   6      410.63      459.72     24.26 o 
  -3   4   6       39.23       21.49      5.05 o 
  -2   4   6     1556.04     1668.64    118.12 o 
  -1   4   6        3.84        3.40      4.15 o 
   0   4   6     2167.52     2351.44    122.68 o 
   1   4   6     1615.73     1633.46     64.17 o 
   2   4   6     2222.04     2573.75     64.11 o 
   3   4   6     2256.70     2627.53    150.45 o 
   4   4   6       45.32       34.45      8.13 o 
   5   4   6      345.40      352.75     27.26 o 
   6   4   6      822.03      852.85     42.81 o 
   7   4   6      904.04      863.18    155.04 o 
   8   4   6       11.82       22.96     14.14 o 
   9   4   6      106.07       99.11     18.89 o 
  10   4   6       58.61       82.76     19.54 o 
  11   4   6        6.03       13.59     16.26 o 
  12   4   6        3.40       13.85     14.19 o 
 -12   5   6        1.01       18.32     13.55 o 
 -11   5   6      224.17      232.16     37.53 o 
 -10   5   6       23.55       32.36     12.17 o 
  -9   5   6      695.26      764.82     40.70 o 
  -8   5   6      505.78      454.46     31.34 o 
  -7   5   6       36.18       31.38      8.42 o 
  -6   5   6      359.56      332.00     17.15 o 
  -5   5   6      198.03      184.58     11.10 o 
  -4   5   6      390.24      396.04     22.93 o 
  -3   5   6     1174.13     1245.02     87.69 o 
  -2   5   6        0.78        5.69      4.46 o 
  -1   5   6      227.54      255.44     13.58 o 
   0   5   6      152.50      179.41     13.47 o 
   1   5   6      126.19      120.98      8.32 o 
   2   5   6       17.60       23.89      5.24 o 
   3   5   6        5.51       12.16      5.99 o 
   4   5   6        5.78        8.45      7.29 o 
   5   5   6       37.77       52.61     10.31 o 
   6   5   6       65.06       59.30     11.17 o 
   7   5   6      450.23      380.82     66.49 o 
   8   5   6      534.60      490.61     52.44 o 
   9   5   6       24.07       38.37     15.56 o 
  10   5   6       12.76       32.01     16.14 o 
  11   5   6      673.60      656.27     48.21 o 
 -12   6   6       55.92       71.03     21.24 o 
 -11   6   6        1.55        8.86     15.78 o 
 -10   6   6       21.11       30.80     12.34 o 
  -9   6   6      131.32      116.47     16.61 o 
  -8   6   6        0.00       10.89      8.68 o 
  -7   6   6      188.16      175.72     14.50 o 
  -6   6   6        6.58       14.08      7.60 o 
  -5   6   6       84.11       79.62     10.06 o 
  -4   6   6       63.22       67.77      8.00 o 
  -3   6   6     1713.60     1643.47     97.99 o 
  -2   6   6     1072.58     1016.39     68.12 o 
  -1   6   6       72.76       91.05      9.45 o 
   0   6   6     1393.05     1459.54     94.04 o 
   1   6   6      461.94      435.70     27.92 o 
   2   6   6      406.77      394.09     24.05 o 
   3   6   6       83.61      114.45     13.11 o 
   4   6   6      544.37      581.26     33.68 o 
   5   6   6       64.19       74.60     12.13 o 
   6   6   6       64.57       70.93     15.57 o 
   7   6   6      160.06      187.09     25.68 o 
   8   6   6     1476.97     1301.85    136.34 o 
   9   6   6       56.50       58.23     18.21 o 
  10   6   6      148.13      126.56     24.33 o 
  11   6   6      265.37      215.66     31.11 o 
 -11   7   6       52.15       59.01     28.17 o 
 -10   7   6      113.05      148.58     36.55 o 
  -9   7   6       73.02       65.88     17.90 o 
  -8   7   6      497.40      468.71     34.53 o 
  -7   7   6       31.00       22.71     12.99 o 
  -6   7   6      238.59      200.99     22.62 o 
  -5   7   6      645.17      569.04     35.47 o 
  -4   7   6      839.20      792.28     40.84 o 
  -3   7   6     1335.45     1328.19    126.94 o 
  -2   7   6      889.03      914.39     78.58 o 
  -1   7   6      212.72      231.76     14.59 o 
   0   7   6       30.50       38.25      8.55 o 
   1   7   6       60.20       59.42      9.30 o 
   2   7   6       23.29       24.94      8.26 o 
   3   7   6      249.55      257.22     16.33 o 
   4   7   6        1.43        4.76      9.03 o 
   5   7   6       77.72       73.78     13.47 o 
   6   7   6      108.70      105.43     19.13 o 
   7   7   6        0.35       12.25     13.84 o 
   8   7   6      153.85      200.37     39.80 o 
   9   7   6      130.07      106.06     23.14 o 
  10   7   6       10.06       -4.27     16.58 o 
 -10   8   6        0.19      -17.91     25.50 o 
  -9   8   6        3.17       10.25     16.38 o 
  -8   8   6       15.44       36.65     15.83 o 
  -7   8   6       39.64       21.09     14.40 o 
  -6   8   6       18.69       37.17     14.60 o 
  -5   8   6        1.56       11.94     12.43 o 
  -4   8   6     1051.81     1029.52     49.26 o 
  -3   8   6       63.91       48.20     14.33 o 
  -2   8   6      800.26      796.25     53.61 o 
  -1   8   6      115.16      123.38     14.95 o 
   0   8   6      803.08      743.58     41.44 o 
   1   8   6        1.43        2.06      9.06 o 
   2   8   6       44.39       47.04     11.57 o 
   3   8   6      153.34      168.74     17.31 o 
   4   8   6       58.44       76.06     14.10 o 
   5   8   6       63.27       78.87     14.13 o 
   6   8   6      767.08      783.82    154.65 o 
   7   8   6      494.40      531.42     40.16 o 
   8   8   6        8.43       16.27     15.77 o 
   9   8   6      159.82      188.93     29.11 o 
  -9   9   6       40.68       28.62     19.68 o 
  -8   9   6      148.54      198.71     27.35 o 
  -7   9   6      822.43      763.39     48.51 o 
  -6   9   6       22.98       49.52     22.14 o 
  -5   9   6      288.26      304.84     30.34 o 
  -4   9   6        6.37        7.91     12.70 o 
  -3   9   6      596.03      516.35     37.49 o 
  -2   9   6        5.74        7.81     12.84 o 
  -1   9   6      195.03      235.03     21.62 o 
   0   9   6      549.31      600.27     30.83 o 
   1   9   6        5.14       13.32      9.90 o 
   2   9   6       32.37       38.85     12.07 o 
   3   9   6        7.43        4.95      9.87 o 
   4   9   6       26.83       35.81     12.28 o 
   5   9   6       57.12       61.27     18.68 o 
   6   9   6        0.30       23.47     17.13 o 
   7   9   6       20.00       40.26     19.33 o 
   8   9   6       49.17       58.31     22.70 o 
  -8  10   6      276.92      288.72     35.15 o 
  -7  10   6        2.73       14.78     17.94 o 
  -6  10   6        7.44       21.64     16.71 o 
  -5  10   6        0.59        9.16     15.08 o 
  -4  10   6       12.31       23.78     15.41 o 
  -3  10   6      166.01      169.26     24.73 o 
  -2  10   6        1.20        6.27     13.70 o 
  -1  10   6      109.35       92.74     27.05 o 
   0  10   6       35.18       47.70     13.78 o 
   1  10   6        1.83        7.14     10.99 o 
   2  10   6       57.05       74.03     14.71 o 
   3  10   6     1108.72     1151.35     72.24 o 
   4  10   6        6.23       26.36     13.26 o 
   5  10   6       11.74       30.22     18.84 o 
   6  10   6        6.62        6.47     17.48 o 
   7  10   6       43.07       63.30     22.99 o 
  -6  11   6       62.21       64.96     23.84 o 
  -5  11   6      134.47      184.74     29.50 o 
  -4  11   6        5.37        8.37     16.42 o 
  -3  11   6       56.60       42.49     19.09 o 
  -2  11   6        3.04        9.82     16.22 o 
  -1  11   6       61.96       84.22     21.25 o 
   0  11   6       65.54       78.79     20.71 o 
   1  11   6       23.05       38.77     18.05 o 
   2  11   6       10.61       14.08     12.69 o 
   3  11   6      109.02      136.32     20.00 o 
   4  11   6        2.23       -0.14     13.54 o 
   5  11   6        0.40       -4.10     16.55 o 
  -2  12   6       21.80       31.05     19.27 o 
  -1  12   6       13.24       25.03     18.40 o 
   0  12   6      255.97      257.63     33.78 o 
   1  12   6      171.96      215.86     32.86 o 
 -13   0   7       19.55        5.71     24.34 o 
 -11   0   7       70.41      108.35     28.31 o 
  -9   0   7     1722.87     1617.68     85.81 o 
  -7   0   7     1011.71      982.84     61.11 o 
  -5   0   7     3404.45     3165.85    365.23 o 
  -3   0   7      187.81      150.96     21.09 o 
  -1   0   7      588.42      521.60     33.26 o 
   1   0   7      378.49      381.91     18.63 o 
   3   0   7     5157.40     5861.87    112.68 o 
   5   0   7      289.97      387.01     34.45 o 
   7   0   7       11.16       12.57     14.88 o 
   9   0   7       75.06       95.06     26.00 o 
  11   0   7       10.25        3.68     19.29 o 
 -13   1   7      421.08      473.91     41.90 o 
 -12   1   7       80.43       74.49     19.54 o 
 -11   1   7     1073.67     1123.84     56.10 o 
 -10   1   7      321.12      341.99     30.57 o 
  -9   1   7     1973.69     2010.52     67.40 o 
  -8   1   7      507.69      487.24     32.63 o 
  -7   1   7      687.20      654.61     39.38 o 
  -6   1   7       94.82       92.82     10.01 o 
  -5   1   7      666.65      587.13     30.96 o 
  -4   1   7        0.76        5.85      5.34 o 
  -3   1   7     1879.88     1911.81    131.14 o 
  -2   1   7      392.88      368.49     28.29 o 
  -1   1   7      261.18      245.78     12.40 o 
   0   1   7       31.08       29.60      4.88 o 
   1   1   7     2672.31     2919.81     89.98 o 
   2   1   7     4873.04     5735.56     55.78 o 
   3   1   7     1567.71     1787.64     35.28 o 
   4   1   7     4438.20     4922.49     64.79 o 
   5   1   7      508.39      554.42     23.51 o 
   6   1   7        0.02        2.33      7.00 o 
   7   1   7       20.00       26.90      9.10 o 
   8   1   7       26.46       34.39     10.65 o 
   9   1   7      116.61      115.92     15.88 o 
  10   1   7       69.64       99.13     16.17 o 
  11   1   7      729.53      638.29     36.80 o 
  12   1   7      235.07      247.50     32.32 o 
 -13   2   7       62.03       80.35     26.73 o 
 -12   2   7       24.33       48.65     19.72 o 
 -11   2   7      102.53      136.09     21.97 o 
 -10   2   7      519.76      592.03     39.38 o 
  -9   2   7      279.64      326.83     28.60 o 
  -8   2   7        0.03        6.61      8.37 o 
  -7   2   7       33.50       36.42      7.71 o 
  -6   2   7      344.99      306.68     17.62 o 
  -5   2   7       61.21       57.10      7.15 o 
  -4   2   7      142.02      116.18     11.93 o 
  -3   2   7        0.09        5.90      5.35 o 
  -2   2   7     1398.55     1169.43     97.54 o 
  -1   2   7      879.59      873.41     65.80 o 
   0   2   7     4995.89     5504.10    310.78 o 
   1   2   7      278.19      289.40     16.89 o 
   2   2   7     4262.46     4645.87    229.95 o 
   3   2   7      881.17      980.26     33.44 o 
   4   2   7      465.45      476.76     25.61 o 
   5   2   7      613.79      597.64     44.49 o 
   6   2   7     1090.22     1091.34     59.94 o 
   7   2   7      474.29      508.11     26.71 o 
   8   2   7      588.60      582.28     30.13 o 
   9   2   7       13.06        7.06      9.76 o 
  10   2   7      128.67      115.77     17.34 o 
  11   2   7        1.45       -2.20     10.96 o 
  12   2   7        6.23        5.68     13.21 o 
 -13   3   7       23.44       14.78     18.67 o 
 -12   3   7      220.92      286.48     31.82 o 
 -11   3   7       20.27       28.64     16.01 o 
 -10   3   7       89.86      105.72     19.43 o 
  -9   3   7      123.48      140.23     16.30 o 
  -8   3   7      445.58      393.40     31.03 o 
  -7   3   7      480.24      471.17     20.05 o 
  -6   3   7      752.58      662.80     39.19 o 
  -5   3   7        0.01        2.78      5.08 o 
  -4   3   7        0.35        2.80      4.84 o 
  -3   3   7      180.94      177.77     13.13 o 
  -2   3   7      283.30      279.08     11.62 o 
  -1   3   7       68.89       67.90      6.20 o 
   0   3   7     1054.58     1082.86     45.33 o 
   1   3   7      447.03      431.31     18.73 o 
   2   3   7      256.62      310.72     13.85 o 
   3   3   7      414.18      453.28     47.24 o 
   4   3   7     2062.15     2304.93    306.15 o 
   5   3   7       69.53       73.46     14.05 o 
   6   3   7      146.78      160.98     18.99 o 
   7   3   7       37.65       42.98     13.52 o 
   8   3   7       31.70       56.84     15.38 o 
   9   3   7      191.46      197.01     20.31 o 
  10   3   7      125.31      141.39     19.08 o 
  11   3   7       12.15       12.61     12.85 o 
  12   3   7      148.77      158.08     22.74 o 
 -13   4   7       82.41      127.61     26.59 o 
 -12   4   7        0.04       17.17     16.49 o 
 -11   4   7      216.05      256.40     28.44 o 
 -10   4   7       32.39       41.29     12.70 o 
  -9   4   7      892.07      799.89     35.08 o 
  -8   4   7      843.09      796.98     34.24 o 
  -7   4   7      352.52      321.04     17.45 o 
  -6   4   7        2.06        5.27      6.65 o 
  -5   4   7      158.59      171.34     12.33 o 
  -4   4   7     2041.34     1904.33     90.39 o 
  -3   4   7      235.78      224.52     14.91 o 
  -2   4   7     1009.89     1018.39     79.45 o 
  -1   4   7     1048.57     1080.81     46.79 o 
   0   4   7     1746.00     1661.03     87.06 o 
   1   4   7        3.39        4.21      4.62 o 
   2   4   7     1618.60     1836.24     89.60 o 
   3   4   7        5.63        6.84      6.83 o 
   4   4   7      212.75      203.48     55.91 o 
   5   4   7       85.21      108.37     16.69 o 
   6   4   7     1874.59     1791.04    208.49 o 
   7   4   7      299.49      328.38     52.69 o 
   8   4   7      260.32      273.63     27.20 o 
   9   4   7      127.04      111.16     20.43 o 
  10   4   7      100.22      121.01     22.69 o 
  11   4   7       17.55        2.05     13.84 o 
 -12   5   7       92.83      109.20     23.29 o 
 -11   5   7      208.18      263.89     29.77 o 
 -10   5   7      207.46      239.70     21.90 o 
  -9   5   7      851.55      891.90     37.45 o 
  -8   5   7      700.34      704.10     27.10 o 
  -7   5   7      201.37      198.87     15.07 o 
  -6   5   7       32.18       37.97      8.42 o 
  -5   5   7       21.12       27.95      7.40 o 
  -4   5   7      120.58      111.29     10.21 o 
  -3   5   7      911.81      891.89     36.06 o 
  -2   5   7       82.81       85.44      8.79 o 
  -1   5   7        5.47        5.04      4.68 o 
   0   5   7        3.02        8.89      4.94 o 
   1   5   7      307.26      327.66     19.64 o 
   2   5   7     1502.52     1614.43     93.18 o 
   3   5   7      293.65      348.71     18.72 o 
   4   5   7      306.25      321.82     20.16 o 
   5   5   7        0.79        3.97      7.91 o 
   6   5   7      328.93      326.37     25.90 o 
   7   5   7       29.92       37.46     14.45 o 
   8   5   7        0.56       -2.34     12.48 o 
   9   5   7      315.28      278.77     29.97 o 
  10   5   7      396.75      391.94     37.23 o 
  11   5   7        0.91       22.12     18.23 o 
 -12   6   7       70.96      112.61     34.24 o 
 -11   6   7       20.34       44.27     18.51 o 
 -10   6   7      154.74      162.31     19.03 o 
  -9   6   7      215.75      278.01     22.58 o 
  -8   6   7       87.53       89.70     12.40 o 
  -7   6   7       56.68       45.81      9.90 o 
  -6   6   7       57.50       56.18      9.78 o 
  -5   6   7       65.89       69.56      9.66 o 
  -4   6   7      736.99      659.51     28.19 o 
  -3   6   7       64.36       65.43     11.17 o 
  -2   6   7      285.19      265.69     23.33 o 
  -1   6   7      283.58      258.83     23.97 o 
   0   6   7        0.26        6.98      6.59 o 
   1   6   7      186.92      188.49     13.44 o 
   2   6   7      134.74      117.00     14.69 o 
   3   6   7      228.26      245.94     15.74 o 
   4   6   7       22.15       25.89      9.57 o 
   5   6   7      337.89      382.93     43.68 o 
   6   6   7      426.65      422.55    117.52 o 
   7   6   7        4.74        4.01     12.31 o 
   8   6   7      391.41      373.88     63.09 o 
   9   6   7      202.99      211.27     41.46 o 
  10   6   7       16.47       17.32     18.86 o 
 -11   7   7      298.81      284.73     47.53 o 
 -10   7   7        1.80        1.59     23.91 o 
  -9   7   7      103.22      112.34     20.89 o 
  -8   7   7       34.78       37.74     14.21 o 
  -7   7   7       45.47       66.21     16.46 o 
  -6   7   7      227.34      192.38     23.06 o 
  -5   7   7      336.01      288.06     31.56 o 
  -4   7   7      116.50      109.72     18.20 o 
  -3   7   7      340.48      337.74     21.68 o 
  -2   7   7     1158.48     1066.36     37.17 o 
  -1   7   7      176.64      171.17     16.15 o 
   0   7   7       35.69       41.22      9.05 o 
   1   7   7       60.04       60.46      9.81 o 
   2   7   7      247.21      247.42     23.57 o 
   3   7   7        0.07        9.18      7.49 o 
   4   7   7        0.48       11.56      9.22 o 
   5   7   7       21.82       22.79     10.48 o 
   6   7   7      124.51      132.15     26.33 o 
   7   7   7      187.12      246.68     48.68 o 
   8   7   7        0.73        5.62     14.48 o 
   9   7   7      360.09      376.86     46.30 o 
  10   7   7       69.17       58.48     21.94 o 
 -10   8   7      172.35      268.05     48.39 o 
  -9   8   7        0.42        3.26     14.83 o 
  -8   8   7        0.04       12.30     14.44 o 
  -7   8   7      200.13      225.85     26.27 o 
  -6   8   7      139.82      154.23     22.19 o 
  -5   8   7      445.67      425.71     33.32 o 
  -4   8   7       19.06        8.16     14.63 o 
  -3   8   7       71.40       72.17     16.47 o 
  -2   8   7     1983.32     1789.49     76.02 o 
  -1   8   7      165.46      166.61     22.46 o 
   0   8   7      381.66      332.14     29.19 o 
   1   8   7      589.78      638.04     56.61 o 
   2   8   7       12.60       14.46      9.94 o 
   3   8   7       24.60       36.11     11.40 o 
   4   8   7      496.30      456.55     27.60 o 
   5   8   7      283.09      309.83     23.79 o 
   6   8   7        7.22       35.51     15.36 o 
   7   8   7       72.94      102.71     22.19 o 
   8   8   7      200.45      200.48     28.60 o 
   9   8   7       43.52       57.80     22.39 o 
  -9   9   7        5.70        3.37     19.88 o 
  -8   9   7       81.16       92.74     22.27 o 
  -7   9   7       70.56       78.99     21.30 o 
  -6   9   7       82.20      121.29     21.92 o 
  -5   9   7      126.15      116.21     21.28 o 
  -4   9   7      162.67      148.18     22.37 o 
  -3   9   7      112.94       93.40     18.58 o 
  -2   9   7        2.03        0.43     12.66 o 
  -1   9   7      214.13      181.53     23.76 o 
   0   9   7       24.77       16.00     13.99 o 
   1   9   7      155.13      167.26     23.62 o 
   2   9   7        0.93        5.34     10.39 o 
   3   9   7       34.70       37.33     12.36 o 
   4   9   7      300.91      328.99     27.89 o 
   5   9   7      244.18      263.25     55.55 o 
   6   9   7       18.66       34.97     18.38 o 
   7   9   7       14.16       17.32     19.25 o 
   8   9   7        3.79       12.88     20.80 o 
  -7  10   7        2.68       21.49     19.47 o 
  -6  10   7      213.92      259.22     32.07 o 
  -5  10   7       33.25       44.43     18.95 o 
  -4  10   7      170.42      192.82     27.12 o 
  -3  10   7        8.13       16.91     15.32 o 
  -2  10   7       10.93       17.13     14.84 o 
  -1  10   7        0.39        0.67     13.80 o 
   0  10   7      533.89      535.05     40.60 o 
   1  10   7       20.61       11.07     14.61 o 
   2  10   7       52.07       46.97     18.70 o 
   3  10   7       65.55       68.59     15.68 o 
   4  10   7      743.40      749.83     38.71 o 
   5  10   7       19.19       20.12     17.63 o 
   6  10   7      132.08      145.26     27.31 o 
  -5  11   7       39.24       50.10     21.11 o 
  -4  11   7      101.43       76.20     22.62 o 
  -3  11   7      138.35      150.98     31.56 o 
  -2  11   7       35.26       33.19     18.07 o 
  -1  11   7      303.87      310.59     33.99 o 
   0  11   7       17.33       14.09     16.23 o 
   1  11   7       87.52      108.35     22.98 o 
   2  11   7      137.00      128.78     27.88 o 
   3  11   7        2.40       24.58     19.12 o 
   4  11   7       15.28       14.96     17.81 o 
 -12   0   8      142.48      115.35     32.29 o 
 -10   0   8      114.87      123.44     28.89 o 
  -8   0   8      933.53      936.40     65.22 o 
  -6   0   8     1270.65     1243.67     67.54 o 
  -4   0   8        1.57        8.16     11.56 o 
  -2   0   8     2024.16     2202.96     77.79 o 
   0   0   8     3152.15     3317.09    158.04 o 
   2   0   8     3193.62     3609.53     66.96 o 
   4   0   8     1393.17     1551.58     64.14 o 
   6   0   8        8.12       22.82     16.47 o 
   8   0   8      116.47      110.73     26.87 o 
  10   0   8        5.39        7.58     20.22 o 
  12   0   8        1.99      -10.04     22.46 o 
 -13   1   8       54.52      103.97     25.08 o 
 -12   1   8       48.57       75.21     20.34 o 
 -11   1   8      136.06      162.41     24.49 o 
 -10   1   8      523.76      553.55     38.99 o 
  -9   1   8      526.24      564.91     37.67 o 
  -8   1   8       69.78       82.96     16.57 o 
  -7   1   8      142.60      145.58     14.08 o 
  -6   1   8      985.42     1022.80     43.37 o 
  -5   1   8       38.52       47.58     11.60 o 
  -4   1   8     1978.29     1943.66     84.18 o 
  -3   1   8      704.30      691.76     53.29 o 
  -2   1   8       21.02       31.74      6.45 o 
  -1   1   8       30.08       35.53      6.52 o 
   0   1   8       81.02       71.04      6.41 o 
   1   1   8      222.04      248.62     11.47 o 
   2   1   8      294.18      292.91     13.45 o 
   3   1   8        5.55       12.24      6.09 o 
   4   1   8     1347.33     1410.82     44.34 o 
   5   1   8      110.68      109.65     12.14 o 
   6   1   8      140.48      161.04     15.19 o 
   7   1   8        2.94        4.56      8.58 o 
   8   1   8      226.72      273.71     21.61 o 
   9   1   8       16.01       18.67     10.77 o 
  10   1   8      311.41      346.66     33.50 o 
  11   1   8      299.48      267.47     31.87 o 
  12   1   8        3.80       -1.63     16.60 o 
 -13   2   8       10.93        4.31     17.52 o 
 -12   2   8       40.79       80.67     20.58 o 
 -11   2   8       40.71       64.77     18.69 o 
 -10   2   8        2.19       20.65     13.84 o 
  -9   2   8       45.40       51.07     15.41 o 
  -8   2   8      116.50      126.87     19.09 o 
  -7   2   8      926.19      886.43     46.28 o 
  -6   2   8      336.38      319.18     19.57 o 
  -5   2   8      150.87      129.72     14.94 o 
  -4   2   8       10.66        9.78      6.02 o 
  -3   2   8      603.18      547.09     30.48 o 
  -2   2   8     1199.29     1130.02     82.39 o 
  -1   2   8      181.89      191.93     14.66 o 
   0   2   8      279.35      259.75     11.95 o 
   1   2   8       49.65       47.62      6.27 o 
   2   2   8      749.69      856.69     24.30 o 
   3   2   8      435.56      487.37     17.58 o 
   4   2   8      793.67      897.36     28.87 o 
   5   2   8      553.35      572.00     38.44 o 
   6   2   8        4.36       -5.82      7.75 o 
   7   2   8     1310.23     1308.13     52.68 o 
   8   2   8      187.13      170.18     17.97 o 
   9   2   8       43.84       43.30     12.72 o 
  10   2   8       24.39       26.58     12.84 o 
  11   2   8       30.08       24.40     14.00 o 
  12   2   8       44.35       54.10     16.87 o 
 -13   3   8      649.83      727.54     51.94 o 
 -12   3   8       15.12        4.81     17.28 o 
 -11   3   8      206.25      255.27     29.62 o 
 -10   3   8      122.14      156.30     22.52 o 
  -9   3   8      277.89      287.26     28.58 o 
  -8   3   8       89.45      105.39     17.89 o 
  -7   3   8       23.65       34.96     10.15 o 
  -6   3   8        3.51        2.00      6.24 o 
  -5   3   8       71.01       67.41      8.52 o 
  -4   3   8      148.85      139.16     10.64 o 
  -3   3   8     1896.25     1835.55    128.76 o 
  -2   3   8       27.09       25.92      7.12 o 
  -1   3   8     2449.64     2272.33    118.06 o 
   0   3   8      146.05      163.38     11.16 o 
   1   3   8     1718.15     1940.32    105.23 o 
   2   3   8      125.20      146.07     10.88 o 
   3   3   8      555.34      616.06     39.96 o 
   4   3   8      212.66      239.92     20.16 o 
   5   3   8       85.71       91.72     15.27 o 
   6   3   8        0.04        4.54     11.04 o 
   7   3   8      302.03      338.47     41.60 o 
   8   3   8      120.74      139.94     17.45 o 
   9   3   8      776.34      783.18     37.83 o 
  10   3   8      323.85      315.53     26.78 o 
  11   3   8        0.68       15.13     13.72 o 
 -12   4   8       30.78       36.41     18.91 o 
 -11   4   8       47.97       65.56     19.81 o 
 -10   4   8       87.98       99.21     20.15 o 
  -9   4   8       33.89       32.60     14.97 o 
  -8   4   8        5.63        0.69      9.41 o 
  -7   4   8     1144.48     1067.73     57.39 o 
  -6   4   8        2.26        5.13      6.39 o 
  -5   4   8      535.53      535.63     25.22 o 
  -4   4   8      869.52      770.62     52.81 o 
  -3   4   8       30.25       23.74      6.44 o 
  -2   4   8      116.84      108.90     10.22 o 
  -1   4   8     3481.12     3273.94    197.45 o 
   0   4   8      973.95      890.48     84.52 o 
   1   4   8      576.54      560.04     55.46 o 
   2   4   8      152.11      167.47     12.88 o 
   3   4   8       24.87       40.23      8.73 o 
   4   4   8       17.40       20.50     11.28 o 
   5   4   8       13.56       22.06     11.75 o 
   6   4   8       18.34       33.52     12.78 o 
   7   4   8      313.55      322.75     28.61 o 
   8   4   8       83.51       95.81     18.90 o 
   9   4   8       26.05       37.01     15.69 o 
  10   4   8      124.62      122.04     19.42 o 
  11   4   8       82.66      108.94     20.23 o 
 -12   5   8       78.31      113.28     25.79 o 
 -11   5   8      192.61      244.46     29.80 o 
 -10   5   8       58.13       83.22     20.51 o 
  -9   5   8       89.41       92.39     19.31 o 
  -8   5   8        0.54       13.26      9.08 o 
  -7   5   8       90.44       89.64     11.59 o 
  -6   5   8       25.10       38.31      8.96 o 
  -5   5   8     1614.94     1532.74     59.27 o 
  -4   5   8     1138.40     1007.72     44.50 o 
  -3   5   8       51.56       59.00      8.77 o 
  -2   5   8      172.02      162.64     17.67 o 
  -1   5   8        7.52       14.91      6.96 o 
   0   5   8      142.72      134.76     11.04 o 
   1   5   8       47.04       54.55      7.43 o 
   2   5   8       85.34       79.01      8.46 o 
   3   5   8      225.14      248.92     13.42 o 
   4   5   8      846.61      874.15     55.91 o 
   5   5   8       81.32      101.40     13.67 o 
   6   5   8      299.95      339.41     22.80 o 
   7   5   8       80.82      105.39     19.36 o 
   8   5   8      134.00      154.69     23.12 o 
   9   5   8      219.38      256.78     32.43 o 
  10   5   8      941.43      811.03     86.46 o 
 -11   6   8       13.84       20.16     17.53 o 
 -10   6   8       80.37      132.55     23.49 o 
  -9   6   8       45.40       54.60     14.16 o 
  -8   6   8      239.65      256.64     18.31 o 
  -7   6   8       63.02       41.29     10.27 o 
  -6   6   8     1000.13     1024.05     32.07 o 
  -5   6   8       76.80       78.60     12.59 o 
  -4   6   8       29.51       32.32      9.63 o 
  -3   6   8      124.73      124.01     14.20 o 
  -2   6   8     3298.95     2908.59     98.93 o 
  -1   6   8      133.26      116.74     13.58 o 
   0   6   8       84.12       72.41     11.98 o 
   1   6   8       61.91       73.14     11.84 o 
   2   6   8      201.70      188.46     14.08 o 
   3   6   8        4.30        7.82      7.73 o 
   4   6   8       13.37       24.44      9.89 o 
   5   6   8      202.60      231.88     19.74 o 
   6   6   8      661.36      707.65     53.81 o 
   7   6   8      213.11      260.73     28.31 o 
   8   6   8       54.00       87.11     19.77 o 
   9   6   8        4.54       -0.39     16.47 o 
  10   6   8      175.37      159.30     27.80 o 
  -9   7   8        6.71       30.84     23.91 o 
  -8   7   8      125.49      155.39     21.78 o 
  -7   7   8       33.54       57.60     15.78 o 
  -6   7   8      299.86      318.11     28.85 o 
  -5   7   8        7.47       24.08     12.60 o 
  -4   7   8      142.18      157.21     16.51 o 
  -3   7   8      775.44      710.81     31.31 o 
  -2   7   8     1221.67     1105.80     38.18 o 
  -1   7   8      106.89       97.02     13.64 o 
   0   7   8      219.49      217.41     20.60 o 
   1   7   8       81.46       67.78     12.28 o 
   2   7   8      643.39      549.68     28.17 o 
   3   7   8      593.27      555.91     32.96 o 
   4   7   8      487.47      485.71     29.91 o 
   5   7   8      452.39      473.89     27.99 o 
   6   7   8      101.74      112.62     23.01 o 
   7   7   8       63.57       70.06     18.81 o 
   8   7   8      332.02      341.06     72.16 o 
   9   7   8      228.37      221.24     30.57 o 
  -9   8   8      112.05      161.09     26.17 o 
  -8   8   8      138.39      134.69     23.05 o 
  -7   8   8        3.04        6.88     13.76 o 
  -6   8   8       37.26       51.56     16.65 o 
  -5   8   8      219.69      200.52     25.13 o 
  -4   8   8      559.11      569.42     38.38 o 
  -3   8   8        5.39        4.75     11.05 o 
  -2   8   8       22.69       22.77     13.23 o 
  -1   8   8     1044.47      930.47     53.41 o 
   0   8   8      700.89      613.90     39.91 o 
   1   8   8      147.26      139.47     21.09 o 
   2   8   8       82.28       90.31     18.72 o 
   3   8   8       40.46       36.56     14.98 o 
   4   8   8      562.52      596.15     44.41 o 
   5   8   8       27.61       18.54     11.97 o 
   6   8   8       55.40       83.43     20.76 o 
   7   8   8       18.60       26.44     18.89 o 
   8   8   8      552.24      483.15     61.76 o 
  -8   9   8        0.25        6.64     18.17 o 
  -7   9   8      351.52      422.57     37.92 o 
  -6   9   8       68.82       71.32     19.45 o 
  -5   9   8       10.10       18.35     15.88 o 
  -4   9   8       38.53       50.37     17.51 o 
  -3   9   8      207.68      236.05     27.07 o 
  -2   9   8       24.00       18.93     14.85 o 
  -1   9   8        3.57       -0.18     15.64 o 
   0   9   8       49.68       40.78     16.11 o 
   1   9   8      408.80      437.25     53.23 o 
   2   9   8      328.96      319.87     31.23 o 
   3   9   8      140.01      115.04     21.18 o 
   4   9   8      179.72      208.25     30.66 o 
   5   9   8      309.62      396.51     35.95 o 
   6   9   8       80.42       81.01     22.94 o 
   7   9   8        0.48       14.38     22.68 o 
  -7  10   8      374.81      448.80     42.09 o 
  -6  10   8       91.89      108.42     25.05 o 
  -5  10   8      456.24      485.00     41.44 o 
  -4  10   8        3.09       10.97     15.73 o 
  -3  10   8       99.09      115.62     24.04 o 
  -2  10   8       52.15       41.99     17.86 o 
  -1  10   8       50.65       53.42     18.43 o 
   0  10   8      147.43      127.67     23.49 o 
   1  10   8      171.13      164.71     25.59 o 
   2  10   8       35.35       32.67     16.94 o 
   3  10   8      116.08      112.65     23.51 o 
   4  10   8        1.58        3.16     19.54 o 
   5  10   8      177.40      155.51     40.09 o 
  -4  11   8        0.28        3.21     17.27 o 
  -3  11   8      125.20      130.56     25.72 o 
  -2  11   8       23.31       38.17     19.98 o 
  -1  11   8        5.56       18.38     18.87 o 
   0  11   8       21.04       37.15     22.03 o 
   1  11   8       65.76       73.58     21.42 o 
   2  11   8       67.31       76.23     22.79 o 
   3  11   8       25.48       42.65     20.79 o 
 -13   0   9       51.84       81.33     32.72 o 
 -11   0   9        0.11       23.26     21.81 o 
  -9   0   9      459.88      496.15     52.01 o 
  -7   0   9     3952.10     4219.42    134.57 o 
  -5   0   9        0.21       -7.15     14.23 o 
  -3   0   9       15.05       13.43     12.86 o 
  -1   0   9      443.24      445.16     37.49 o 
   1   0   9       21.62       20.86      7.66 o 
   3   0   9      250.17      255.69     19.87 o 
   5   0   9     1902.92     2032.71     81.55 o 
   7   0   9       21.08       27.81     18.20 o 
   9   0   9       19.07       55.83     22.54 o 
  11   0   9      127.39      134.64     35.75 o 
 -13   1   9       57.68       55.81     21.56 o 
 -12   1   9       47.76       67.01     20.76 o 
 -11   1   9       66.20       79.36     20.10 o 
 -10   1   9        2.93       15.79     14.13 o 
  -9   1   9      883.05      904.49     48.20 o 
  -8   1   9      392.04      389.43     30.86 o 
  -7   1   9      113.16      111.24     13.63 o 
  -6   1   9      101.20      115.94     17.91 o 
  -5   1   9      316.13      331.17     36.40 o 
  -4   1   9       11.15       17.13      9.76 o 
  -3   1   9      619.67      627.62     56.81 o 
  -2   1   9       12.36       13.68      8.25 o 
  -1   1   9     1145.70     1126.17     75.34 o 
   0   1   9      117.72      154.52     13.93 o 
   1   1   9       23.22       33.72      6.02 o 
   2   1   9     1175.85     1246.26     38.81 o 
   3   1   9       71.79       78.66      9.14 o 
   4   1   9     1936.95     2133.64     55.22 o 
   5   1   9     2548.56     2555.48    187.08 o 
   6   1   9       14.34       18.55     12.32 o 
   7   1   9        0.20      -10.41     11.38 o 
   8   1   9       50.88       49.79     15.83 o 
   9   1   9      273.06      263.39     28.14 o 
  10   1   9      127.91      166.54     25.59 o 
  11   1   9       22.47       17.84     18.31 o 
 -13   2   9        4.15        6.18     18.08 o 
 -12   2   9      494.90      565.72     68.26 o 
 -11   2   9        7.45        2.60     14.55 o 
 -10   2   9        5.73        5.49     15.49 o 
  -9   2   9      448.72      433.28     35.28 o 
  -8   2   9        6.38       22.85     12.97 o 
  -7   2   9      124.88      136.44     14.90 o 
  -6   2   9     1148.67     1053.39     84.70 o 
  -5   2   9      492.60      512.24     31.28 o 
  -4   2   9     1918.58     1982.00     59.23 o 
  -3   2   9      345.11      365.85     43.88 o 
  -2   2   9      198.29      157.90     12.89 o 
  -1   2   9      319.52      344.65     17.13 o 
   0   2   9      312.93      338.10     26.48 o 
   1   2   9      283.51      283.87     16.63 o 
   2   2   9      808.66      913.47     20.96 o 
   3   2   9      717.27      760.75     21.90 o 
   4   2   9      355.33      370.69     19.52 o 
   5   2   9       77.40       60.47     10.58 o 
   6   2   9      359.74      388.10     23.37 o 
   7   2   9      605.12      614.35     30.61 o 
   8   2   9      227.36      240.59     21.21 o 
   9   2   9       60.74       72.94     14.67 o 
  10   2   9       18.11       13.82     12.62 o 
  11   2   9      149.88      177.04     23.55 o 
 -12   3   9      348.91      487.04     42.18 o 
 -11   3   9        9.24        7.67     16.29 o 
 -10   3   9       34.79       51.96     17.60 o 
  -9   3   9      210.79      232.95     26.43 o 
  -8   3   9       20.76       29.45     13.09 o 
  -7   3   9       34.51       39.76     10.69 o 
  -6   3   9      438.60      449.63     33.80 o 
  -5   3   9      109.95      125.70     14.39 o 
  -4   3   9      548.84      543.05     35.43 o 
  -3   3   9        3.56       12.06      6.73 o 
  -2   3   9       18.74       21.68      7.17 o 
  -1   3   9        9.61       11.23      6.90 o 
   0   3   9      509.78      481.79     22.47 o 
   1   3   9     2077.16     1950.57     86.65 o 
   2   3   9      964.54     1008.41     41.23 o 
   3   3   9        2.41        1.68      6.73 o 
   4   3   9      340.85      380.18     21.29 o 
   5   3   9       63.50       88.12     23.98 o 
   6   3   9       65.71       80.79     13.64 o 
   7   3   9       43.10       60.75     13.01 o 
   8   3   9      927.56      999.59     44.31 o 
   9   3   9       11.78       14.07     11.86 o 
  10   3   9      304.70      352.23     28.63 o 
  11   3   9      153.20      183.49     23.60 o 
 -12   4   9      143.71      171.84     28.77 o 
 -11   4   9        0.01       -3.77     16.03 o 
 -10   4   9      478.77      569.48     41.24 o 
  -9   4   9        0.46       16.89     13.36 o 
  -8   4   9       57.98       75.88     13.59 o 
  -7   4   9     1089.53      978.57     46.80 o 
  -6   4   9      403.80      389.90     23.29 o 
  -5   4   9      300.45      286.80     22.51 o 
  -4   4   9      271.28      265.88     16.10 o 
  -3   4   9      360.02      359.54     18.84 o 
  -2   4   9      550.50      502.36     33.48 o 
  -1   4   9      542.25      504.39     36.33 o 
   0   4   9        4.78       14.76      7.26 o 
   1   4   9       28.07       21.07      7.72 o 
   2   4   9      345.77      346.30     19.98 o 
   3   4   9      292.46      334.94     17.14 o 
   4   4   9       15.20       18.90      9.11 o 
   5   4   9      166.60      157.71     19.79 o 
   6   4   9       27.11       44.06     14.51 o 
   7   4   9       59.44       55.38     16.30 o 
   8   4   9       40.69       45.36     26.44 o 
   9   4   9        0.01        8.20     12.58 o 
  10   4   9      222.62      207.04     23.41 o 
 -11   5   9       11.35       17.15     17.95 o 
 -10   5   9       45.95       50.43     18.86 o 
  -9   5   9        1.14       11.56     15.88 o 
  -8   5   9       48.94       42.93     12.44 o 
  -7   5   9        3.49        8.59      9.21 o 
  -6   5   9      126.86      167.62     16.50 o 
  -5   5   9       16.16       17.54      7.70 o 
  -4   5   9        1.00       11.37      7.11 o 
  -3   5   9      267.02      247.83     25.55 o 
  -2   5   9      329.06      372.66     18.00 o 
  -1   5   9      575.64      531.48     21.24 o 
   0   5   9       16.47       18.15      7.09 o 
   1   5   9       72.04       79.14     10.23 o 
   2   5   9      412.59      399.69     20.24 o 
   3   5   9      230.42      263.30     20.08 o 
   4   5   9       19.08       25.46      8.95 o 
   5   5   9       14.88       27.62     10.55 o 
   6   5   9      512.98      531.16     44.26 o 
   7   5   9      269.49      334.27     42.00 o 
   8   5   9      184.50      210.47     26.63 o 
   9   5   9        0.07       -5.37     15.67 o 
  10   5   9       62.96       72.16     34.89 o 
 -11   6   9       54.22       99.40     23.44 o 
 -10   6   9       55.78      111.68     23.30 o 
  -9   6   9      193.94      225.29     27.42 o 
  -8   6   9      353.46      386.52     26.00 o 
  -7   6   9      304.88      302.52     37.63 o 
  -6   6   9        2.55       23.26     10.57 o 
  -5   6   9      459.28      426.90     24.96 o 
  -4   6   9      160.50      155.75     15.98 o 
  -3   6   9      791.57      721.04     31.19 o 
  -2   6   9      636.31      557.45     27.48 o 
  -1   6   9     1775.89     1648.33     46.24 o 
   0   6   9      566.29      515.64     26.66 o 
   1   6   9      149.15      143.80     15.97 o 
   2   6   9      164.84      139.84     15.79 o 
   3   6   9        0.61        5.36      9.14 o 
   4   6   9      374.75      371.40     25.15 o 
   5   6   9       38.72       65.31     13.54 o 
   6   6   9      152.69      194.80     24.55 o 
   7   6   9      125.69      128.52     22.49 o 
   8   6   9       29.94       13.29     23.26 o 
   9   6   9        6.93        3.26     17.51 o 
  -8   7   9      118.21      179.71     33.80 o 
  -7   7   9        0.71        6.09     14.20 o 
  -6   7   9        9.79       26.33     13.00 o 
  -5   7   9       12.58       13.55      9.99 o 
  -4   7   9      498.26      466.25     33.42 o 
  -3   7   9        0.59        7.92     10.06 o 
  -2   7   9     1240.25     1088.58     39.42 o 
  -1   7   9       42.63       46.47     11.73 o 
   0   7   9      149.52      123.35     15.29 o 
   1   7   9      710.16      670.86     31.66 o 
   2   7   9       31.16       25.04     10.91 o 
   3   7   9       76.55       85.45     14.27 o 
   4   7   9      388.43      394.99     26.13 o 
   5   7   9      223.96      258.13     22.73 o 
   6   7   9       89.96      100.85     20.51 o 
   7   7   9      350.13      389.41     40.38 o 
   8   7   9      202.33      237.86     30.97 o 
  -8   8   9       42.00       17.41     25.14 o 
  -7   8   9      317.47      376.92     46.30 o 
  -6   8   9       99.92      103.59     20.73 o 
  -5   8   9      337.12      316.59     30.82 o 
  -4   8   9      231.37      239.79     27.01 o 
  -3   8   9       62.51       85.43     18.23 o 
  -2   8   9      501.04      446.31     36.48 o 
  -1   8   9        4.01        5.71     12.86 o 
   0   8   9      100.63      104.17     19.45 o 
   1   8   9      145.20      161.65     22.84 o 
   2   8   9        0.09        8.56     12.66 o 
   3   8   9       14.96        6.39     13.24 o 
   4   8   9       71.39       78.66     18.52 o 
   5   8   9       75.63       81.78     16.06 o 
   6   8   9        2.68       25.64     25.57 o 
   7   8   9        5.76       13.07     26.87 o 
  -8   9   9       44.53       70.18     23.06 o 
  -7   9   9       14.25       40.05     19.94 o 
  -6   9   9        1.21        1.59     18.60 o 
  -5   9   9      111.36      136.17     22.80 o 
  -4   9   9        9.01       11.89     14.35 o 
  -3   9   9       43.79       61.30     21.78 o 
  -2   9   9        0.80       11.47     14.85 o 
  -1   9   9       22.26       17.90     15.20 o 
   0   9   9       23.47       55.57     17.17 o 
   1   9   9        1.30       -3.49     14.88 o 
   2   9   9      170.34      172.93     25.23 o 
   3   9   9      295.32      294.32     31.52 o 
   4   9   9      858.41      848.63     60.85 o 
   5   9   9        0.88       -3.76     25.14 o 
   6   9   9       42.39       43.56     32.00 o 
  -6  10   9      324.31      297.96     34.65 o 
  -5  10   9       10.79       15.37     18.92 o 
  -4  10   9       41.66       32.04     18.27 o 
  -3  10   9       32.01       33.77     19.00 o 
  -2  10   9      772.68      735.36     49.31 o 
  -1  10   9       63.99       82.21     20.59 o 
   0  10   9      170.78      158.04     26.12 o 
   1  10   9       65.29       85.51     21.90 o 
   2  10   9        2.88       14.50     16.02 o 
   3  10   9        0.20       -2.34     15.73 o 
   4  10   9      114.06      132.24     25.24 o 
  -2  11   9      361.20      338.19     37.54 o 
  -1  11   9        5.45       16.43     18.03 o 
   0  11   9       19.44       33.81     19.23 o 
   1  11   9        9.99       19.47     19.08 o 
 -12   0  10      632.44      608.47     67.68 o 
 -10   0  10      110.93      125.32     32.43 o 
  -8   0  10      764.19      774.31     63.13 o 
  -6   0  10     3373.74     3395.27    120.55 o 
  -4   0  10     3659.73     3987.13    122.86 o 
  -2   0  10        4.33      -10.47     12.13 o 
   0   0  10       79.61       78.95     20.37 o 
   2   0  10      228.52      244.79     32.36 o 
   4   0  10       53.92       62.20     13.78 o 
   6   0  10     2165.50     2218.20     93.47 o 
   8   0  10      317.79      307.99     41.46 o 
  10   0  10       46.87       62.33     29.83 o 
 -12   1  10        5.70       14.81     17.56 o 
 -11   1  10       29.31       38.38     17.98 o 
 -10   1  10        3.19        6.02     15.23 o 
  -9   1  10      898.35      919.49     49.90 o 
  -8   1  10       41.10       58.11     15.87 o 
  -7   1  10      190.25      184.27     22.48 o 
  -6   1  10      259.71      289.32     39.40 o 
  -5   1  10     1070.54     1126.90     47.67 o 
  -4   1  10      672.13      661.42     64.32 o 
  -3   1  10      152.85      149.12     21.20 o 
  -2   1  10       38.22       60.75     13.58 o 
  -1   1  10       11.95       25.04     10.74 o 
   0   1  10      754.91      660.17     34.29 o 
   1   1  10        5.68        8.06     13.04 o 
   2   1  10     2513.62     2562.61     63.47 o 
   3   1  10        0.05        4.54      6.66 o 
   4   1  10      114.71      107.77     13.28 o 
   5   1  10     1638.82     1743.74    103.76 o 
   6   1  10      637.16      677.57     37.88 o 
   7   1  10       35.36       55.92     15.47 o 
   8   1  10       80.28      101.68     20.12 o 
   9   1  10       26.40       36.42     17.11 o 
  10   1  10       60.07       71.58     27.48 o 
  11   1  10       13.63       16.58     19.20 o 
 -12   2  10      126.46      145.17     28.39 o 
 -11   2  10       54.85       53.79     19.73 o 
 -10   2  10      694.94      724.82     53.13 o 
  -9   2  10      317.95      314.42     30.46 o 
  -8   2  10      355.48      347.42     33.37 o 
  -7   2  10       37.20       49.34     11.54 o 
  -6   2  10       40.43       51.07     13.48 o 
  -5   2  10       82.46       84.67     16.22 o 
  -4   2  10      120.84      147.28     18.69 o 
  -3   2  10        3.35        7.87     10.03 o 
  -2   2  10      343.27      327.75     24.71 o 
  -1   2  10      119.23      108.51     15.37 o 
   0   2  10       64.42       68.26     15.71 o 
   1   2  10        1.74       -3.32      6.76 o 
   2   2  10      245.87      261.97     17.63 o 
   3   2  10       73.03       96.44     12.57 o 
   4   2  10      651.42      673.62     23.74 o 
   5   2  10     1795.72     1891.62     47.11 o 
   6   2  10      480.44      503.70     26.64 o 
   7   2  10       57.21       69.85     14.02 o 
   8   2  10       13.68       13.47     10.73 o 
   9   2  10        6.35       16.64     12.82 o 
  10   2  10      509.08      513.36     42.37 o 
 -12   3  10       36.31       75.44     35.90 o 
 -11   3  10       40.41       65.56     20.82 o 
 -10   3  10       95.81       91.32     21.92 o 
  -9   3  10      344.48      374.91     33.03 o 
  -8   3  10       98.70       96.09     18.85 o 
  -7   3  10       10.95       15.38      9.29 o 
  -6   3  10      154.70      169.16     16.57 o 
  -5   3  10      145.19      134.16     15.70 o 
  -4   3  10      298.19      339.27     26.40 o 
  -3   3  10      954.89      957.02    111.74 o 
  -2   3  10       10.81        5.73      9.86 o 
  -1   3  10     2065.12     2093.85    280.47 o 
   0   3  10      118.14      137.04     13.13 o 
   1   3  10      225.72      249.31     17.12 o 
   2   3  10       23.13       20.42      8.71 o 
   3   3  10     1483.15     1481.43     91.64 o 
   4   3  10      923.03      949.54     78.30 o 
   5   3  10      959.45     1092.92     43.18 o 
   6   3  10        0.13        5.48      9.84 o 
   7   3  10     1247.96     1376.99     46.40 o 
   8   3  10      254.34      272.67     23.60 o 
   9   3  10        1.27       17.03     12.81 o 
  10   3  10        0.04        0.33     13.34 o 
 -11   4  10       42.02       64.12     21.97 o 
 -10   4  10        3.78       16.92     17.79 o 
  -9   4  10      353.81      397.96     34.14 o 
  -8   4  10        2.51        8.86     10.10 o 
  -7   4  10     1482.28     1284.55     53.29 o 
  -6   4  10      597.73      582.08     31.56 o 
  -5   4  10      128.79      118.52     14.57 o 
  -4   4  10      134.64      150.09     15.57 o 
  -3   4  10      574.80      571.28     40.84 o 
  -2   4  10       11.67       19.82      7.10 o 
  -1   4  10        0.18        8.16      7.36 o 
   0   4  10      257.26      242.05     16.91 o 
   1   4  10      374.38      362.72     20.96 o 
   2   4  10       37.10       49.42     10.18 o 
   3   4  10      176.59      177.50     16.64 o 
   4   4  10      143.98      143.94     16.27 o 
   5   4  10      375.19      456.36     37.27 o 
   6   4  10       59.13       62.70     25.64 o 
   7   4  10        3.66        1.20     11.21 o 
   8   4  10        7.63       19.96     12.28 o 
   9   4  10        7.60        9.14     12.87 o 
  10   4  10        1.22       18.40     14.89 o 
 -11   5  10        3.90        5.90     19.27 o 
 -10   5  10       21.63       16.85     18.59 o 
  -9   5  10       20.81       28.30     16.74 o 
  -8   5  10       71.08       60.41     13.57 o 
  -7   5  10       17.54       18.95     10.17 o 
  -6   5  10      145.71      162.87     17.11 o 
  -5   5  10      110.24       98.35     13.85 o 
  -4   5  10        2.05        7.22      9.35 o 
  -3   5  10      891.43      828.05     32.08 o 
  -2   5  10     1117.50     1011.81     58.53 o 
  -1   5  10       21.90       29.20      8.26 o 
   0   5  10      222.26      213.34     15.50 o 
   1   5  10     1830.46     1762.46    107.00 o 
   2   5  10      306.66      302.39     21.68 o 
   3   5  10      195.10      203.64     19.94 o 
   4   5  10      179.57      206.12     19.50 o 
   5   5  10       15.01       11.45     13.64 o 
   6   5  10        1.16        7.23     14.02 o 
   7   5  10      176.90      158.37     23.04 o 
   8   5  10       17.83       29.04     16.15 o 
   9   5  10       61.84       91.20     18.37 o 
 -10   6  10      217.19      205.64     41.82 o 
  -9   6  10       45.98       59.45     29.04 o 
  -8   6  10      653.31      675.94     43.12 o 
  -7   6  10      305.04      337.60     29.57 o 
  -6   6  10       60.00       60.51     16.94 o 
  -5   6  10      110.76      114.91     18.69 o 
  -4   6  10       88.75       88.23     13.70 o 
  -3   6  10     1145.22     1065.67     38.81 o 
  -2   6  10      781.52      735.29     32.35 o 
  -1   6  10        1.62       -1.05      8.32 o 
   0   6  10      424.74      378.12     24.28 o 
   1   6  10       37.20       39.06     11.27 o 
   2   6  10       79.61       81.73     13.69 o 
   3   6  10      131.71      139.72     16.62 o 
   4   6  10        0.16       15.08     10.92 o 
   5   6  10       22.39       35.51     12.13 o 
   6   6  10        2.12       11.85     21.96 o 
   7   6  10       75.28       77.94     30.99 o 
   8   6  10      252.10      277.25     47.64 o 
   9   6  10      623.27      560.73     66.16 o 
  -7   7  10       18.58       30.12     21.81 o 
  -6   7  10       11.97       14.45     17.62 o 
  -5   7  10       65.00       51.87     15.86 o 
  -4   7  10       39.52       49.31     12.31 o 
  -3   7  10        3.66       18.64     10.81 o 
  -2   7  10       99.23      114.64     15.38 o 
  -1   7  10      756.90      751.28     34.25 o 
   0   7  10       61.10       54.54     12.62 o 
   1   7  10      179.70      154.80     17.63 o 
   2   7  10       53.79       62.77     13.33 o 
   3   7  10       15.86       19.41     10.96 o 
   4   7  10       23.53       34.66     12.60 o 
   5   7  10      332.59      332.66     35.45 o 
   6   7  10       19.07       33.48     18.60 o 
   7   7  10      151.08      113.91     37.27 o 
   8   7  10      300.17      380.44     57.13 o 
  -8   8  10       18.57       24.78     27.16 o 
  -7   8  10        3.58       34.24     26.51 o 
  -6   8  10      235.02      294.63     44.93 o 
  -5   8  10       59.33       51.08     17.52 o 
  -4   8  10      291.62      309.63     39.55 o 
  -3   8  10        8.65       11.91     14.07 o 
  -2   8  10       12.49       23.59     13.38 o 
  -1   8  10      369.96      300.38     30.38 o 
   0   8  10      270.95      273.73     29.36 o 
   1   8  10      275.65      246.18     27.85 o 
   2   8  10        0.06        4.01     12.67 o 
   3   8  10      421.90      357.14     33.25 o 
   4   8  10       59.66       45.54     14.38 o 
   5   8  10       15.39       19.06     13.21 o 
   6   8  10      373.34      322.02     34.87 o 
   7   8  10       21.50       34.72     20.32 o 
  -7   9  10       23.33        1.01     24.85 o 
  -6   9  10        0.15        0.65     27.38 o 
  -5   9  10      221.13      287.31     32.66 o 
  -4   9  10      110.36      129.81     22.91 o 
  -3   9  10      222.56      210.80     27.24 o 
  -2   9  10      468.01      446.38     37.82 o 
  -1   9  10       32.30       45.00     18.21 o 
   0   9  10       29.93       27.67     15.76 o 
   1   9  10      306.07      322.89     33.04 o 
   2   9  10       16.28       21.41     16.11 o 
   3   9  10       16.49       18.29     16.61 o 
   4   9  10       50.08       79.95     26.29 o 
   5   9  10      285.78      237.13     46.23 o 
  -4  10  10       18.35       15.48     18.08 o 
  -3  10  10       12.31       36.58     19.51 o 
  -2  10  10        1.67       15.91     17.52 o 
  -1  10  10       81.26       89.46     23.02 o 
   0  10  10       46.17       53.57     19.61 o 
   1  10  10      122.32      106.41     24.50 o 
   2  10  10       75.70       58.99     21.07 o 
   3  10  10       20.94       20.65     19.05 o 
 -11   0  11      321.65      340.86     50.71 o 
  -9   0  11       58.76       82.49     28.17 o 
  -7   0  11       18.65       27.38     20.22 o 
  -5   0  11       61.91       64.14     23.40 o 
  -3   0  11      225.80      196.47     29.76 o 
  -1   0  11       62.83       65.22     20.66 o 
   1   0  11       33.05       44.86     18.78 o 
   3   0  11        0.20       -5.13     16.04 o 
   5   0  11     1291.26     1380.61     71.58 o 
   7   0  11        2.64       20.80     19.50 o 
   9   0  11      350.69      423.20     53.02 o 
 -12   1  11       63.52       57.15     21.11 o 
 -11   1  11       32.34       18.46     17.42 o 
 -10   1  11        1.58        5.51     19.32 o 
  -9   1  11        0.05       -7.36     19.86 o 
  -8   1  11      148.90      162.09     25.10 o 
  -7   1  11        1.59       12.47     12.69 o 
  -6   1  11      455.88      450.59     33.26 o 
  -5   1  11      158.03      147.24     20.07 o 
  -4   1  11      120.46      134.71     19.49 o 
  -3   1  11      862.62      803.91     40.88 o 
  -2   1  11      441.89      456.99     31.05 o 
  -1   1  11       49.63       48.15     13.65 o 
   0   1  11       40.98       20.82     12.28 o 
   1   1  11     1835.68     1766.63    169.99 o 
   2   1  11       90.32       93.87     16.36 o 
   3   1  11      640.06      707.42     39.81 o 
   4   1  11      123.99      136.68     15.73 o 
   5   1  11     1632.09     1740.68     60.70 o 
   6   1  11      298.75      330.58     28.78 o 
   7   1  11        1.26       16.27     14.42 o 
   8   1  11       32.73       38.85     20.98 o 
   9   1  11       59.74       64.28     20.51 o 
  10   1  11        4.13        3.89     19.33 o 
 -12   2  11      114.52      130.71     27.27 o 
 -11   2  11      253.53      274.03     34.01 o 
 -10   2  11      453.75      445.63     38.64 o 
  -9   2  11      366.54      419.38     36.33 o 
  -8   2  11      908.77      929.91     49.90 o 
  -7   2  11       85.58       87.78     13.71 o 
  -6   2  11      465.92      434.50     32.81 o 
  -5   2  11      971.88      992.93     46.94 o 
  -4   2  11       33.58       33.56     12.97 o 
  -3   2  11      211.17      213.88     41.14 o 
  -2   2  11        0.09        1.51      9.88 o 
  -1   2  11      132.50      159.13     19.52 o 
   0   2  11       59.61       53.76     13.73 o 
   1   2  11      334.82      363.42     38.25 o 
   2   2  11        4.14        3.53     10.05 o 
   3   2  11      470.40      475.95     25.39 o 
   4   2  11      297.31      302.71     21.91 o 
   5   2  11       69.41       51.45     16.16 o 
   6   2  11       47.87       38.28     25.06 o 
   7   2  11      157.63      148.07     22.89 o 
   8   2  11      101.29      111.41     22.04 o 
   9   2  11        2.76        6.31     16.18 o 
  10   2  11       86.22       73.11     28.86 o 
 -11   3  11        3.76       -3.54     18.88 o 
 -10   3  11      778.59      913.53     54.52 o 
  -9   3  11       88.67       96.11     20.66 o 
  -8   3  11        0.32        4.50     12.72 o 
  -7   3  11      529.07      503.98     28.68 o 
  -6   3  11      994.00      918.87     37.39 o 
  -5   3  11       69.02       79.47     12.78 o 
  -4   3  11       47.98       51.16     14.60 o 
  -3   3  11       10.54       27.49     12.14 o 
  -2   3  11      255.85      230.79     23.06 o 
  -1   3  11       85.35      107.90     17.59 o 
   0   3  11     1470.90     1399.13    143.05 o 
   1   3  11       16.05       25.51     11.83 o 
   2   3  11        2.46       15.38      8.55 o 
   3   3  11      105.64      104.09     14.54 o 
   4   3  11      220.57      219.58     19.35 o 
   5   3  11       18.80       27.05     11.26 o 
   6   3  11       49.86       78.08     25.79 o 
   7   3  11      211.89      263.71     41.82 o 
   8   3  11        0.28       -2.38     25.35 o 
   9   3  11        2.28       18.67     13.28 o 
 -11   4  11       19.65       36.84     22.88 o 
 -10   4  11      316.11      383.18     37.13 o 
  -9   4  11        0.59       12.91     15.85 o 
  -8   4  11      147.96      156.24     18.11 o 
  -7   4  11      177.20      160.18     18.08 o 
  -6   4  11      603.19      601.07     30.91 o 
  -5   4  11       15.44       17.11      9.73 o 
  -4   4  11      444.93      455.58     34.47 o 
  -3   4  11      132.05      126.52     14.94 o 
  -2   4  11        0.42       -9.88      9.88 o 
  -1   4  11      146.42      160.95     19.35 o 
   0   4  11      190.75      174.45     20.32 o 
   1   4  11      679.92      609.68     34.08 o 
   2   4  11       26.73       21.88      9.90 o 
   3   4  11        1.44       -6.56      8.73 o 
   4   4  11      639.63      614.73     37.65 o 
   5   4  11      673.85      713.07     34.28 o 
   6   4  11        9.10       33.19     14.91 o 
   7   4  11        3.22       27.81     25.14 o 
   8   4  11      163.99      159.41     37.34 o 
   9   4  11       90.51       88.27     35.03 o 
 -10   5  11        2.19        5.85     18.59 o 
  -9   5  11       97.31      129.69     23.77 o 
  -8   5  11      318.99      341.75     25.79 o 
  -7   5  11       27.39       71.78     13.41 o 
  -6   5  11       33.61       44.62     12.38 o 
  -5   5  11      508.67      500.69     28.25 o 
  -4   5  11       89.64      116.36     15.40 o 
  -3   5  11      319.31      319.95     34.81 o 
  -2   5  11       58.04       69.11     12.55 o 
  -1   5  11        0.50        3.92      9.20 o 
   0   5  11     1735.24     1629.99     60.18 o 
   1   5  11      549.62      493.64     27.53 o 
   2   5  11        2.87       -0.12      9.83 o 
   3   5  11      115.66      113.60     15.66 o 
   4   5  11      234.25      234.78     21.11 o 
   5   5  11      284.36      287.55     23.66 o 
   6   5  11       54.92       83.33     20.10 o 
   7   5  11       46.89       36.04     26.44 o 
   8   5  11        3.79       25.43     26.08 o 
 -10   6  11       48.33       41.82     34.60 o 
  -9   6  11       35.18       40.95     26.73 o 
  -8   6  11       44.75       31.06     21.16 o 
  -7   6  11       21.95       31.00     15.04 o 
  -6   6  11       44.98       50.02     15.31 o 
  -5   6  11       38.05       49.34     14.99 o 
  -4   6  11      257.50      247.84     26.12 o 
  -3   6  11      138.56      131.36     19.97 o 
  -2   6  11       55.01       52.87     14.66 o 
  -1   6  11      380.50      338.30     23.85 o 
   0   6  11        2.85        7.80      9.95 o 
   1   6  11      715.87      672.33     32.91 o 
   2   6  11       71.54       82.02     14.34 o 
   3   6  11     1016.02      920.29     39.38 o 
   4   6  11       60.95       61.45     13.90 o 
   5   6  11      121.64      133.79     18.39 o 
   6   6  11       91.39       85.47     21.93 o 
   7   6  11        6.28        2.09     26.94 o 
   8   6  11       39.37       31.71     32.07 o 
  -8   7  11      294.28      314.06     45.58 o 
  -7   7  11       87.91       88.41     28.46 o 
  -6   7  11      211.06      187.09     25.05 o 
  -5   7  11      328.59      340.50     31.30 o 
  -4   7  11        4.68        3.77     12.27 o 
  -3   7  11       52.95       45.64     16.47 o 
  -2   7  11      222.85      212.55     24.98 o 
  -1   7  11     2087.99     1827.54     61.16 o 
   0   7  11      437.83      460.26     28.21 o 
   1   7  11       53.24       60.05     13.67 o 
   2   7  11       12.37       19.06     11.40 o 
   3   7  11      193.79      201.56     20.63 o 
   4   7  11      147.63      147.31     19.76 o 
   5   7  11      130.55      160.16     20.47 o 
   6   7  11      361.25      299.97     34.01 o 
   7   7  11       99.99      111.28     27.04 o 
  -7   8  11       22.61       27.52     29.04 o 
  -6   8  11       10.92       36.55     25.71 o 
  -5   8  11      139.18      131.68     33.37 o 
  -4   8  11       57.84       57.64     24.56 o 
  -3   8  11        1.26       20.66     21.16 o 
  -2   8  11       16.68       25.42     14.75 o 
  -1   8  11       33.58       31.57     16.15 o 
   0   8  11       14.84       17.10     14.03 o 
   1   8  11        5.22       19.68     15.91 o 
   2   8  11       19.69       26.31     16.46 o 
   3   8  11       94.70       80.55     19.91 o 
   4   8  11       97.25      103.26     17.69 o 
   5   8  11      216.23      213.42     23.89 o 
   6   8  11      123.23      120.73     27.32 o 
  -6   9  11       55.52      100.11     32.29 o 
  -5   9  11       23.34       17.62     25.57 o 
  -4   9  11      234.05      223.55     43.56 o 
  -3   9  11       42.94       44.19     19.65 o 
  -2   9  11       46.71       63.99     19.46 o 
  -1   9  11        0.45        1.69     15.19 o 
   0   9  11      147.80      166.03     27.63 o 
   1   9  11        2.78        6.49     21.74 o 
   2   9  11      456.35      447.02     39.63 o 
   3   9  11       31.89       35.31     18.57 o 
   4   9  11       65.28       50.67     20.77 o 
  -2  10  11       34.07       24.79     19.45 o 
  -1  10  11       29.08       26.74     18.86 o 
   0  10  11      229.26      254.81     33.44 o 
 -10   0  12       91.05      136.30     35.39 o 
  -8   0  12      214.68      237.28     40.23 o 
  -6   0  12      373.08      400.08     46.66 o 
  -4   0  12     1305.91     1350.57     79.16 o 
  -2   0  12      681.49      612.30     52.80 o 
   0   0  12       37.96       43.19     20.51 o 
   2   0  12        0.13        0.29     16.04 o 
   4   0  12      170.10      177.54     33.80 o 
 -11   1  12       38.85       27.92     19.23 o 
 -10   1  12       57.65       72.25     21.39 o 
  -9   1  12        1.43       19.60     15.72 o 
  -8   1  12      778.13      755.38     47.01 o 
  -7   1  12      129.15      145.53     21.97 o 
  -6   1  12        2.93       -2.98     12.18 o 
  -5   1  12      622.82      577.81     38.02 o 
  -4   1  12      442.10      445.69     33.84 o 
  -3   1  12       83.72      101.93     18.39 o 
  -2   1  12      289.55      261.11     44.31 o 
  -1   1  12       12.69       18.68     13.02 o 
   0   1  12      464.61      475.56     33.24 o 
   1   1  12      326.08      326.00     28.11 o 
   2   1  12      109.93      108.04     18.18 o 
   3   1  12      288.72      358.21     30.42 o 
   4   1  12       38.24       27.61     15.12 o 
   5   1  12      132.84      141.30     21.60 o 
   6   1  12      553.82      592.94     57.86 o 
   7   1  12      475.60      527.21     54.03 o 
   8   1  12      989.84     1012.89     77.36 o 
   9   1  12        0.95       15.53     26.00 o 
 -11   2  12      180.71      207.32     31.00 o 
 -10   2  12        0.05       19.77     18.40 o 
  -9   2  12        3.08       12.65     24.52 o 
  -8   2  12        1.77       -3.80     13.89 o 
  -7   2  12      123.99      152.42     17.68 o 
  -6   2  12      184.32      203.78     24.55 o 
  -5   2  12      417.25      438.00     46.34 o 
  -4   2  12       71.71       89.23     17.82 o 
  -3   2  12      517.78      586.89     36.54 o 
  -2   2  12       16.05       21.23     12.86 o 
  -1   2  12      281.50      292.15     26.52 o 
   0   2  12      221.63      251.67     24.55 o 
   1   2  12      339.36      330.89     69.74 o 
   2   2  12      174.70      196.19     22.62 o 
   3   2  12      948.88      939.95    120.34 o 
   4   2  12      168.31      179.66     23.78 o 
   5   2  12       21.36       33.06     15.51 o 
   6   2  12        2.80       -0.13     14.40 o 
   7   2  12      534.23      584.63     58.15 o 
   8   2  12       39.29       43.05     28.82 o 
   9   2  12      366.57      409.84     55.69 o 
 -11   3  12      118.52      179.22     29.82 o 
 -10   3  12       18.80       17.20     19.21 o 
  -9   3  12        1.30       14.27     19.54 o 
  -8   3  12       58.75       56.97     17.53 o 
  -7   3  12      201.41      233.82     21.33 o 
  -6   3  12       31.07       41.99     12.00 o 
  -5   3  12      672.79      662.20     35.78 o 
  -4   3  12       38.00       32.65     14.10 o 
  -3   3  12      253.69      259.58     25.48 o 
  -2   3  12      267.91      287.93     26.45 o 
  -1   3  12      173.34      178.84     21.80 o 
   0   3  12      112.20      126.76     19.26 o 
   1   3  12      478.76      514.24     58.83 o 
   2   3  12      299.10      270.85     25.99 o 
   3   3  12       17.95       25.77     13.44 o 
   4   3  12      349.59      324.15     29.62 o 
   5   3  12        5.69       11.52     11.73 o 
   6   3  12      128.35      148.43     21.25 o 
   7   3  12      183.49      241.06     32.18 o 
   8   3  12        7.59       16.32     28.39 o 
   9   3  12        1.85       -4.26     26.22 o 
 -10   4  12       81.87      110.35     25.16 o 
  -9   4  12       94.25      110.11     31.85 o 
  -8   4  12        7.06       12.42     15.14 o 
  -7   4  12      170.55      194.86     20.38 o 
  -6   4  12      377.34      345.08     34.99 o 
  -5   4  12      148.42      161.88     17.86 o 
  -4   4  12     1126.78      999.69     49.45 o 
  -3   4  12      233.14      230.70     19.98 o 
  -2   4  12      270.91      309.23     32.79 o 
  -1   4  12       64.90       88.70     25.39 o 
   0   4  12       78.83      113.79     18.61 o 
   1   4  12      384.19      364.77     57.35 o 
   2   4  12      264.36      253.70     33.77 o 
   3   4  12       11.97       30.79     14.16 o 
   4   4  12       65.61       73.12     13.79 o 
   5   4  12      183.53      201.26     24.15 o 
   6   4  12       10.84        1.78     12.38 o 
   7   4  12       71.30      118.75     33.01 o 
   8   4  12       14.87       20.80     29.33 o 
 -10   5  12      128.22      149.80     27.91 o 
  -9   5  12       90.93      107.94     23.64 o 
  -8   5  12       15.24       26.89     12.72 o 
  -7   5  12       53.25       47.23     13.33 o 
  -6   5  12      466.72      477.53     29.42 o 
  -5   5  12      387.27      435.02     32.82 o 
  -4   5  12       79.04       83.72     14.49 o 
  -3   5  12       40.32       45.47     12.52 o 
  -2   5  12     1303.91     1199.65    117.43 o 
  -1   5  12      754.82      702.15     47.29 o 
   0   5  12     1245.80     1040.55     51.22 o 
   1   5  12      263.18      223.71     25.07 o 
   2   5  12        1.61       -1.30     15.10 o 
   3   5  12       92.24       99.67     19.69 o 
   4   5  12      125.59      164.19     24.52 o 
   5   5  12       30.07       12.93     15.78 o 
   6   5  12      106.12      124.01     18.77 o 
   7   5  12      113.81      117.66     34.53 o 
   8   5  12       66.80       75.19     32.86 o 
  -9   6  12        9.30       39.15     29.25 o 
  -8   6  12       72.42       83.78     20.30 o 
  -7   6  12      122.96      126.29     22.85 o 
  -6   6  12       54.69       70.86     17.78 o 
  -5   6  12      139.91      139.02     22.29 o 
  -4   6  12      152.03      141.44     21.77 o 
  -3   6  12      157.20      117.64     19.69 o 
  -2   6  12       38.58       50.08     15.61 o 
  -1   6  12       55.64       57.71     15.88 o 
   0   6  12        0.55        0.46     11.43 o 
   1   6  12       22.30       39.56     14.95 o 
   2   6  12       44.87       53.09     13.17 o 
   3   6  12       29.92       37.94     12.67 o 
   4   6  12       80.45       84.17     16.20 o 
   5   6  12      239.50      235.54     23.38 o 
   6   6  12       97.83       86.85     23.36 o 
   7   6  12      178.17      136.20     27.05 o 
  -8   7  12      294.96      356.75     52.08 o 
  -7   7  12       48.79       49.77     26.51 o 
  -6   7  12      162.88      201.41     42.72 o 
  -5   7  12       78.51       76.48     18.49 o 
  -4   7  12      217.54      206.24     25.99 o 
  -3   7  12       19.79       17.10     14.84 o 
  -2   7  12       73.50       87.70     18.54 o 
  -1   7  12        6.96        3.09     11.74 o 
   0   7  12      860.30      791.49     50.16 o 
   1   7  12      126.76      127.79     21.58 o 
   2   7  12      183.68      182.68     20.51 o 
   3   7  12       13.52       24.44     12.90 o 
   4   7  12        2.12        8.64     13.34 o 
   5   7  12      108.07       87.30     18.22 o 
   6   7  12       25.18       31.16     20.83 o 
  -6   8  12      324.96      351.04     52.37 o 
  -5   8  12       60.43       21.45     26.08 o 
  -4   8  12        0.36       -1.95     20.30 o 
  -3   8  12       15.38       27.16     23.55 o 
  -2   8  12      417.55      376.25     51.79 o 
  -1   8  12      107.36       88.84     28.96 o 
   0   8  12        0.39       14.66     21.45 o 
   1   8  12      576.33      502.87     40.52 o 
   2   8  12      174.14      185.38     27.09 o 
   3   8  12       55.17       62.90     16.50 o 
   4   8  12       31.70       48.20     16.80 o 
  -4   9  12       38.65       45.65     26.80 o 
  -3   9  12      238.45      198.92     40.45 o 
  -2   9  12        0.42       18.78     23.26 o 
  -1   9  12       25.45       60.96     27.38 o 
   0   9  12       36.06       30.57     18.08 o 
   1   9  12      187.81      170.51     27.98 o 
   2   9  12       53.09       50.30     20.68 o 
  -9   0  13       43.69       50.06     26.87 o 
  -7   0  13        9.17        4.48     21.02 o 
  -5   0  13      131.39      159.05     32.50 o 
  -3   0  13       55.28       28.03     19.86 o 
  -1   0  13      701.59      580.95     53.45 o 
   1   0  13        0.55        1.95     16.54 o 
   3   0  13     2101.66     2073.02    103.15 o 
   5   0  13        0.53        1.66     20.30 o 
   7   0  13     1531.24     1648.73    102.86 o 
 -10   1  13        1.38        4.02     18.47 o 
  -9   1  13       80.72      143.61     25.59 o 
  -8   1  13      165.14      161.68     25.66 o 
  -7   1  13      643.23      637.87     53.31 o 
  -6   1  13      159.64      183.20     24.88 o 
  -5   1  13      474.84      484.25     36.59 o 
  -4   1  13      130.60      142.71     22.25 o 
  -3   1  13      838.28      763.49     52.19 o 
  -2   1  13        3.88        3.55     12.14 o 
  -1   1  13        0.64       -5.67     11.77 o 
   0   1  13       17.43       18.99     12.29 o 
   1   1  13       66.53       85.84     17.97 o 
   2   1  13       69.03       77.20     17.51 o 
   3   1  13       73.07       84.80     18.20 o 
   4   1  13      129.66      152.31     23.09 o 
   5   1  13      175.23      206.75     27.13 o 
   6   1  13      376.46      440.81     37.87 o 
   7   1  13      577.42      625.50     45.55 o 
 -10   2  13       32.49       52.51     21.98 o 
  -9   2  13       42.63       36.82     19.15 o 
  -8   2  13      726.72      771.94     78.88 o 
  -7   2  13      139.32      136.86     19.38 o 
  -6   2  13        2.14       -0.61     12.96 o 
  -5   2  13       57.44       72.11     17.59 o 
  -4   2  13      551.19      562.32     38.48 o 
  -3   2  13      606.15      621.26     61.25 o 
  -2   2  13      163.50      181.89     22.48 o 
  -1   2  13       11.99        5.93     11.70 o 
   0   2  13       61.03       60.99     15.25 o 
   1   2  13      952.95      919.90     47.62 o 
   2   2  13        1.49       12.20     14.45 o 
   3   2  13      100.78       97.24     19.19 o 
   4   2  13       41.00       71.52     18.08 o 
   5   2  13       95.92      114.88     22.09 o 
   6   2  13     1404.06     1327.11    159.81 o 
   7   2  13      499.17      478.51     41.04 o 
   8   2  13        7.15       -5.27     23.98 o 
 -10   3  13       53.22       39.22     23.53 o 
  -9   3  13      275.09      332.69     35.93 o 
  -8   3  13      384.89      361.64     35.10 o 
  -7   3  13       23.20       37.94     13.91 o 
  -6   3  13       28.37       48.96     13.52 o 
  -5   3  13      160.57      159.75     23.19 o 
  -4   3  13       72.07       56.88     16.94 o 
  -3   3  13        2.36        8.86     12.87 o 
  -2   3  13      989.20      922.75     68.55 o 
  -1   3  13        0.57        7.53     11.50 o 
   0   3  13       39.60       76.75     17.55 o 
   1   3  13       53.33       42.50     14.38 o 
   2   3  13       62.55       49.98     23.11 o 
   3   3  13      145.14      155.45     21.96 o 
   4   3  13        1.08        3.75     12.46 o 
   5   3  13        5.72       27.70     16.14 o 
   6   3  13       80.50       71.16     29.61 o 
   7   3  13        4.11       16.24     17.05 o 
   8   3  13       30.19       52.94     28.96 o 
  -9   4  13       46.59       63.85     22.21 o 
  -8   4  13        2.94       11.26     17.50 o 
  -7   4  13       84.14      105.22     16.92 o 
  -6   4  13       40.48       61.44     13.91 o 
  -5   4  13        0.16        8.93     11.10 o 
  -4   4  13     1139.26     1088.50     88.27 o 
  -3   4  13        1.55       13.04     10.26 o 
  -2   4  13      222.49      233.22     25.39 o 
  -1   4  13       28.59       35.05     15.64 o 
   0   4  13      111.86      133.23     30.01 o 
   1   4  13      111.20      120.62     19.95 o 
   2   4  13     1271.65     1230.47    154.79 o 
   3   4  13      128.28      125.85     21.14 o 
   4   4  13      207.75      204.73     39.58 o 
   5   4  13       15.07       30.84     16.15 o 
   6   4  13       28.03       40.02     27.59 o 
   7   4  13        2.67        8.23     25.28 o 
  -9   5  13      135.27      127.07     27.70 o 
  -8   5  13      219.69      237.28     24.06 o 
  -7   5  13       19.86       46.72     15.03 o 
  -6   5  13       54.97       62.14     14.90 o 
  -5   5  13      315.70      376.81     33.88 o 
  -4   5  13        9.79       16.90     12.04 o 
  -3   5  13       50.26       75.70     14.24 o 
  -2   5  13      530.80      436.02     35.08 o 
  -1   5  13       26.65       20.25     13.75 o 
   0   5  13       10.08       13.78     12.93 o 
   1   5  13      394.90      392.12     33.88 o 
   2   5  13        5.65       13.36     18.85 o 
   3   5  13        0.59        2.96     19.07 o 
   4   5  13       22.49       20.30     21.38 o 
   5   5  13        7.90       19.57     23.69 o 
   6   5  13      150.71      136.80     25.49 o 
   7   5  13      145.05      145.44     28.23 o 
  -8   6  13       12.83       14.42     16.97 o 
  -7   6  13       47.16       42.72     18.36 o 
  -6   6  13       75.53       84.93     21.19 o 
  -5   6  13       64.08       79.02     19.46 o 
  -4   6  13      218.89      207.22     26.73 o 
  -3   6  13      128.17      133.08     23.69 o 
  -2   6  13      114.89       87.16     18.93 o 
  -1   6  13      215.85      172.78     24.18 o 
   0   6  13      112.67      131.91     22.02 o 
   1   6  13      437.35      413.22     35.27 o 
   2   6  13      182.61      190.25     26.47 o 
   3   6  13       17.68       37.41     16.91 o 
   4   6  13       26.28       40.84     17.39 o 
   5   6  13       46.91       56.58     19.77 o 
   6   6  13       80.65       70.37     23.03 o 
  -6   7  13       56.63       65.23     22.04 o 
  -5   7  13      114.19      129.62     24.18 o 
  -4   7  13       83.32       89.02     28.49 o 
  -3   7  13      140.94      140.36     23.78 o 
  -2   7  13        5.14       25.46     16.31 o 
  -1   7  13      396.16      460.48     67.17 o 
   0   7  13      671.95      628.36     44.03 o 
   1   7  13      293.11      286.84     31.17 o 
   2   7  13      397.29      359.07     35.90 o 
   3   7  13       80.46       83.48     22.05 o 
   4   7  13       11.29       24.70     18.82 o 
  -5   8  13        7.08        0.07     24.12 o 
  -4   8  13       29.39       37.70     26.08 o 
  -3   8  13        4.36       -0.43     21.38 o 
  -2   8  13       67.96       71.51     28.17 o 
  -1   8  13      145.00      129.15     35.25 o 
   0   8  13       44.50       38.43     27.81 o 
   1   8  13        1.72       12.13     23.98 o 
   2   8  13      159.69      204.48     29.15 o 
 -10   0  14        5.32       -2.89     25.64 o 
  -8   0  14      320.71      393.22     53.81 o 
  -6   0  14       10.62       17.26     21.31 o 
  -4   0  14      529.18      547.44     56.05 o 
  -2   0  14      492.95      526.99     54.17 o 
   0   0  14        1.64        8.67     18.06 o 
   2   0  14     1037.75      992.81     74.25 o 
   4   0  14       66.97       71.72     26.87 o 
   6   0  14     1729.91     1727.03    106.76 o 
  -9   1  14       17.46       29.87     19.38 o 
  -8   1  14      196.04      216.20     30.01 o 
  -7   1  14       12.09       16.40     16.80 o 
  -6   1  14        9.48       10.58     15.12 o 
  -5   1  14      889.30      847.72     49.79 o 
  -4   1  14      351.62      348.08     32.53 o 
  -3   1  14       52.76       49.75     16.06 o 
  -2   1  14       22.70       40.12     15.08 o 
  -1   1  14       94.79       92.35     18.95 o 
   0   1  14       56.46       49.33     15.74 o 
   1   1  14       47.07       51.19     16.48 o 
   2   1  14        0.30        5.86     12.71 o 
   3   1  14        8.27       -1.01     13.30 o 
   4   1  14      104.34      130.63     22.10 o 
   5   1  14       17.44       45.05     17.82 o 
   6   1  14       79.21      137.02     25.91 o 
   7   1  14      182.87      142.69     26.40 o 
  -9   2  14        9.03       24.13     19.48 o 
  -8   2  14       14.41       18.29     17.84 o 
  -7   2  14        0.56       14.60     13.09 o 
  -6   2  14      240.39      221.22     27.94 o 
  -5   2  14      498.43      536.24     56.27 o 
  -4   2  14      150.90      132.90     22.61 o 
  -3   2  14      177.67      195.13     40.81 o 
  -2   2  14      515.96      462.83     35.86 o 
  -1   2  14       33.79       40.66     15.01 o 
   0   2  14      193.98      180.51     23.91 o 
   1   2  14      185.29      193.03     24.59 o 
   2   2  14      215.86      210.82     25.92 o 
   3   2  14      200.45      212.92     26.61 o 
   4   2  14      502.72      512.11     76.96 o 
   5   2  14      130.92       99.79     22.41 o 
   6   2  14        1.14        7.21     17.27 o 
   7   2  14      281.55      276.84     34.25 o 
  -9   3  14      929.54      935.02     82.63 o 
  -8   3  14        1.32       29.71     18.33 o 
  -7   3  14      183.71      196.57     22.16 o 
  -6   3  14      707.43      631.48     35.90 o 
  -5   3  14      615.70      580.42     57.68 o 
  -4   3  14      159.35      149.90     23.21 o 
  -3   3  14      178.86      199.59     41.06 o 
  -2   3  14      356.37      366.91     50.81 o 
  -1   3  14       41.88       49.21     21.34 o 
   0   3  14        1.80        3.86     12.30 o 
   1   3  14        2.56       18.38     14.56 o 
   2   3  14       35.06       39.78     26.73 o 
   3   3  14      204.85      171.23     27.48 o 
   4   3  14      112.94      113.15     31.53 o 
   5   3  14       49.07       34.40     18.10 o 
   6   3  14       72.21       87.77     29.15 o 
   7   3  14      111.81      158.68     28.64 o 
  -8   4  14      187.87      224.84     31.53 o 
  -7   4  14       77.42      102.01     18.83 o 
  -6   4  14       49.24       58.67     15.45 o 
  -5   4  14      114.32      125.43     17.94 o 
  -4   4  14       19.12       17.41     12.48 o 
  -3   4  14        0.57       -9.05     12.89 o 
  -2   4  14       17.36       16.59     15.05 o 
  -1   4  14       12.53       27.70     14.75 o 
   0   4  14      167.85      181.29     28.60 o 
   1   4  14      453.89      514.16     47.67 o 
   2   4  14        1.26       11.62     14.47 o 
   3   4  14       29.47       44.64     17.70 o 
   4   4  14       22.91       17.43     15.69 o 
   5   4  14      795.87      655.13     68.19 o 
   6   4  14      178.42      125.25     36.40 o 
  -8   5  14      162.40      205.28     43.27 o 
  -7   5  14      188.47      192.73     23.05 o 
  -6   5  14        5.30       12.27     13.60 o 
  -5   5  14       38.92       51.99     15.73 o 
  -4   5  14        5.72        2.36     15.42 o 
  -3   5  14        8.50       17.89     16.68 o 
  -2   5  14      309.24      321.25     32.23 o 
  -1   5  14        0.50       15.70     14.24 o 
   0   5  14      270.04      235.74     28.42 o 
   1   5  14      254.15      196.32     37.70 o 
   2   5  14      228.84      206.58     39.80 o 
   3   5  14        2.83       12.78     21.52 o 
   4   5  14      386.94      347.50     51.93 o 
   5   5  14       58.82       41.53     30.05 o 
  -6   6  14       58.08       76.62     22.48 o 
  -5   6  14        2.32        4.18     16.59 o 
  -4   6  14       75.79       84.58     21.97 o 
  -3   6  14        2.82       -3.46     16.04 o 
  -2   6  14      257.44      223.74     28.92 o 
  -1   6  14      589.37      530.39     41.64 o 
   0   6  14      195.66      180.43     26.66 o 
   1   6  14       59.08       61.33     19.94 o 
   2   6  14      346.84      322.47     34.01 o 
   3   6  14       45.81       32.98     19.58 o 
   4   6  14      114.72      109.62     24.40 o 
  -5   7  14      132.84      111.44     24.20 o 
  -4   7  14       15.38       19.37     18.99 o 
  -3   7  14       14.76       13.80     17.40 o 
  -2   7  14       64.06       61.48     21.06 o 
  -1   7  14       32.72       23.39     18.02 o 
   0   7  14        1.20        0.64     18.06 o 
   1   7  14       63.77       47.70     20.36 o 
   2   7  14      508.89      432.76     40.50 o 
   3   7  14        0.73       16.90     24.78 o 
  -7   0  15       76.56       80.75     30.77 o 
  -5   0  15      192.74      181.52     37.70 o 
  -3   0  15      543.73      508.65     55.69 o 
  -1   0  15      388.28      329.15     45.94 o 
   1   0  15       69.01       64.94     25.93 o 
   3   0  15       60.35       52.22     25.57 o 
   5   0  15      157.44      171.11     41.60 o 
  -8   1  15       10.53        2.05     18.99 o 
  -7   1  15      257.04      271.94     32.82 o 
  -6   1  15        0.01        5.98     16.19 o 
  -5   1  15        2.37       -4.57     14.96 o 
  -4   1  15       17.53       32.03     17.20 o 
  -3   1  15       75.85       63.87     18.53 o 
  -2   1  15      214.48      214.92     27.07 o 
  -1   1  15      146.61      188.06     27.45 o 
   0   1  15      136.43      123.34     22.04 o 
   1   1  15        7.47        9.31     14.24 o 
   2   1  15       52.44       56.74     17.89 o 
   3   1  15        3.26       15.51     14.55 o 
   4   1  15       89.28       88.42     21.25 o 
   5   1  15        0.17        7.36     16.21 o 
   6   1  15      121.11      155.79     28.19 o 
  -8   2  15        2.41        7.13     19.14 o 
  -7   2  15        0.35        0.93     14.13 o 
  -6   2  15        6.40        4.93     17.67 o 
  -5   2  15      230.63      196.46     37.05 o 
  -4   2  15        3.04        4.87     14.86 o 
  -3   2  15      106.35      121.29     21.94 o 
  -2   2  15      322.20      305.46     31.09 o 
  -1   2  15       44.06       33.17     15.98 o 
   0   2  15       23.01       27.59     15.96 o 
   1   2  15      320.36      286.84     31.75 o 
   2   2  15      393.25      375.19     46.84 o 
   3   2  15      153.97      129.14     23.46 o 
   4   2  15      107.91      124.26     23.95 o 
   5   2  15       23.71       36.36     18.72 o 
   6   2  15      212.51      219.69     31.53 o 
  -8   3  15       20.12       21.15     21.64 o 
  -7   3  15        5.11        7.81     14.22 o 
  -6   3  15      135.29      133.36     20.36 o 
  -5   3  15       12.31        7.56     16.94 o 
  -4   3  15      248.18      213.44     40.67 o 
  -3   3  15      216.20      188.38     26.37 o 
  -2   3  15      778.67      731.30     47.96 o 
  -1   3  15       84.31       77.19     22.57 o 
   0   3  15       82.03       91.75     20.15 o 
   1   3  15      423.80      401.82     36.18 o 
   2   3  15      411.88      430.72     57.35 o 
   3   3  15        9.89       -3.53     14.92 o 
   4   3  15      357.19      358.99     59.05 o 
   5   3  15      479.57      439.67     56.88 o 
  -7   4  15        4.02        5.82     15.85 o 
  -6   4  15      335.92      372.24     33.94 o 
  -5   4  15      137.95      141.48     20.22 o 
  -4   4  15      273.98      271.15     25.32 o 
  -3   4  15       66.68       66.39     19.85 o 
  -2   4  15        0.35       -9.75     22.61 o 
  -1   4  15      136.31      134.64     34.38 o 
   0   4  15       51.70       59.93     36.12 o 
   1   4  15       20.29       25.28     16.92 o 
   2   4  15      181.78      151.76     39.58 o 
   3   4  15        0.11       24.63     27.09 o 
   4   4  15       37.75       25.50     27.23 o 
   5   4  15      152.84       97.73     34.38 o 
  -6   5  15        1.63      -12.72     17.35 o 
  -5   5  15      242.60      231.90     31.48 o 
  -4   5  15        0.03       20.11     17.60 o 
  -3   5  15       23.67       36.20     18.24 o 
  -2   5  15       23.54       44.82     18.54 o 
  -1   5  15       19.51       -0.69     15.76 o 
   0   5  15       39.21       50.87     18.50 o 
   1   5  15       39.67       45.51     27.45 o 
   2   5  15      250.07      280.69     48.47 o 
   3   5  15      140.83       78.15     36.19 o 
   4   5  15       16.47        9.82     24.41 o 
  -4   6  15       83.19       97.02     24.78 o 
  -3   6  15       62.93       68.85     26.29 o 
  -2   6  15      225.51      197.88     29.39 o 
  -1   6  15       85.69       65.69     21.67 o 
   0   6  15      632.73      566.12     45.91 o 
   1   6  15     1181.82     1110.58     62.46 o 
   2   6  15      177.80      168.38     29.02 o 
  -6   0  16       93.54      117.74     36.62 o 
  -4   0  16      455.35      514.06     60.96 o 
  -2   0  16        1.84        3.25     20.44 o 
   0   0  16        6.52      -15.67     18.42 o 
   2   0  16        3.21       -0.65     20.59 o 
   4   0  16      105.43       86.17     33.15 o 
  -7   1  16       13.75       28.25     20.00 o 
  -6   1  16       39.70       48.03     20.89 o 
  -5   1  16       96.29       75.89     22.57 o 
  -4   1  16        2.08       17.54     17.31 o 
  -3   1  16      585.65      487.03     45.83 o 
  -2   1  16      236.07      230.00     29.36 o 
  -1   1  16       97.29      106.86     35.18 o 
   0   1  16      270.60      273.57     31.99 o 
   1   1  16        0.28       -2.22     15.44 o 
   2   1  16      177.80      195.79     27.92 o 
   3   1  16        0.02       15.36     17.21 o 
   4   1  16      456.41      436.42     40.69 o 
  -7   2  16     1035.65     1045.39    104.99 o 
  -6   2  16      275.85      296.78     35.06 o 
  -5   2  16      189.92      147.59     26.88 o 
  -4   2  16       34.67       21.08     18.38 o 
  -3   2  16      482.53      441.06     84.08 o 
  -2   2  16      384.08      317.45     49.48 o 
  -1   2  16      194.16      191.00     27.41 o 
   0   2  16       36.12       53.66     19.50 o 
   1   2  16       42.75       50.35     19.70 o 
   2   2  16        4.39      -10.30     16.13 o 
   3   2  16      123.99      125.08     25.42 o 
   4   2  16        2.40        4.74     17.03 o 
  -6   3  16       11.94       23.97     15.75 o 
  -5   3  16        6.35       -4.19     17.27 o 
  -4   3  16      471.59      458.16     60.17 o 
  -3   3  16      744.90      625.52     67.03 o 
  -2   3  16        3.44        7.81     19.36 o 
  -1   3  16        2.27        2.35     16.43 o 
   0   3  16        1.42       -1.37     15.78 o 
   1   3  16      109.70      123.46     23.82 o 
   2   3  16       47.13       46.78     20.00 o 
   3   3  16       14.57       10.02     18.25 o 
  -5   4  16       30.48       39.71     16.88 o 
  -4   4  16      122.35      140.34     22.18 o 
  -3   4  16      360.18      341.00     51.50 o 
  -2   4  16       27.92       30.94     18.66 o 
  -1   4  16      438.01      366.86     52.94 o 
   0   4  16        0.02        1.54     15.77 o 
   1   4  16       65.20       69.87     21.45 o 
   2   4  16      222.46      143.23     38.07 o 
  -4   5  16        0.66       14.30     23.98 o 
  -3   5  16        6.92        8.02     17.15 o 
  -2   5  16      145.75      142.25     26.06 o 
  -1   5  16        1.21       10.76     18.01 o 
   0   5  16        0.53       20.53     17.57 o 
   1   5  16       37.05       42.03     20.38 o 
  -5   0  17        2.73       10.91     26.44 o 
  -3   0  17      624.77      636.57     68.33 o 
  -1   0  17        5.96       14.52     25.21 o 
   1   0  17      180.66      182.31     40.16 o 
  -5   1  17      213.52      198.94     30.87 o 
  -4   1  17        2.75        6.23     18.29 o 
  -3   1  17      137.56      144.58     28.75 o 
  -2   1  17       14.64       13.88     17.11 o 
  -1   1  17      268.89      265.23     33.91 o 
   0   1  17      148.71      145.74     26.35 o 
   1   1  17        9.38       -2.34     17.56 o 
   2   1  17       24.77       21.30     19.30 o 
  -4   2  17      654.06      546.86     65.80 o 
  -3   2  17       47.22       33.07     19.78 o 
  -2   2  17      136.72      104.40     34.13 o 
  -1   2  17      655.51      572.88     45.70 o 
   0   2  17        7.34       25.41     18.85 o 
   1   2  17       83.89       80.85     23.00 o 
  -3   3  17      137.92      157.95     30.01 o 
  -2   3  17      137.72      138.97     41.17 o 
  -1   3  17        1.08       27.15     18.18 o 
   0   3  17       13.88       33.55     20.08 o 
                                                 
